# Supplementary material for: Targeted Inhibition of the NUP98-NSD1 Fusion Oncogene in Acute Myeloid Leukemia
Source: Cancers (Basel). 2020 Sep 26;12(10):2766. doi: 10.3390/cancers12102766 (PMC7600396; doi:10.3390/cancers12102766)
Supplement: Supplementary file 1 [file cancers-12-02766-s001.zip]

Archive with 5 entries (5 files):
- 200722_Supplementary table S5.xlsx
- 200722_Supplementary table S6.xlsx
- 200925_Mohanty eta al. Supplementary data.docx
- Supplementary table S4 Top 500 differentially expressed  genes  between NUP98-NSD1 and NRASG12D transformed cells .xlsx
- Supplementary table S7 Top pathways regulated by NRASG12D.xlsx
