# Supplementary material for: Targeted Inhibition of the NUP98-NSD1 Fusion Oncogene in Acute Myeloid Leukemia
Source: Cancers (Basel). 2020 Sep 26;12(10):2766. doi: 10.3390/cancers12102766 (PMC7600396; doi:10.3390/cancers12102766)
Supplement: Supplementary file 1 [file cancers-12-02766-s001.zip › 200722_Supplementary table S5.xlsx]

## Sheet: Sheet1
Supplementary Table S5: Top 500 differentially expressed genes between NUP98-NSD1+NRASG12D and NRASG12D transfromed cells .
Gene	Description	log2Fold Change	P.Value	adusted .P.Value	NUP98-NSD1+ NRASG12D-1(FPKM)	NUP98-NSD1+ NRASG12D-2(FPKM)	NUP98-NSD1+ NRASG12D-3(FPKM)	NRASG12D-1(FPKM)	NRASG12D-2(FPKM)	NRASG12D-3(FPKM)
S100a8	S100 calcium binding protein A8 (calgranulin A)	10.7127	0.000165	0.0053	1431.01	2048.72	8628.78	0	3.2913	0.2488
Elane	elastase, neutrophil expressed	10.4005	3.72e-05	0.0027	3767.47	994.346	1945.31	0	1.6831	0.102
S100a9	S100 calcium binding protein A9 (calgranulin B)	10.2217	0.000114	0.0045	527.045	1090.71	4272.74	0	0.4471	0
Ly6c2	lymphocyte antigen 6 complex, locus C2	10.1169	7.63e-06	0.0016	1344.9	1383.86	3673.87	0.6542	1.0059	0.5078
Spp1	secreted phosphoprotein 1	10.0307	0.000484	0.0091	1259.48	5746.49	10243	0.9454	11.5626	1.6532
Ngp	neutrophilic granule protein	9.8435	0.000123	0.0046	324.565	1733.89	2215.75	0.1111	0.4533	0
Prtn3	proteinase 3	9.4613	0.000108	0.0044	2498.96	726.055	1211.79	0.0827	3.4766	0.2986
Slpi	secretory leukocyte peptidase inhibitor	9.277	0.000756	0.0116	270.836	525.56	4739.62	0.1971	0.746	0.3596
Cpa3	carboxypeptidase A3, mast cell	9.1435	0.000143	0.0049	352.796	1821.12	279.614	0	0	0
Mpo	myeloperoxidase	9.1408	0.00286	0.0251	5139.62	1463.19	130.935	0	3.5349	0.2175
Gpnmb	glycoprotein (transmembrane) nmb	8.9627	0.000732	0.0114	196.12	2209.54	1480.81	0.1169	2.6305	0.282
Cstdc5	cystatin domain containing 5	8.9164	0.00156	0.0173	218.676	1058.12	4076.26	0	4.6175	0.4971
Ccl6	chemokine (C-C motif) ligand 6	8.7566	0.00283	0.0249	294.929	2997.47	3550.24	0.2265	14.9169	0.9953
Chil3	chitinase-like 3	8.546	9.52e-05	0.0041	141.711	536.782	732.852	0.0286	0.0486	0
Cstdc4	cystatin domain containing 4	8.4505	0.00189	0.0194	168.725	595.2	2898.87	0.0747	4.6017	0.1387
Hp	haptoglobin	8.2865	1.51e-05	0.0019	507.017	203.794	483.851	0	0.5422	0.0745
Lyz2	lysozyme 2	8.26	0.00126	0.0153	3370.05	8812.59	9553.91	27.8518	71.9366	3.6823
Wfdc17	WAP four-disulfide core domain 17	8.2513	0.00025	0.0065	346.828	1073.52	364.944	0.1033	3.3813	0
Stfa1	stefin A1	7.9708	0.00012	0.0046	284.919	468.499	545.389	0	3.1204	0.1275
Csta2	cystatin A family member 2	7.8676	0.0011	0.0143	108.883	276.925	1528.35	0.1222	1.4259	0.3467
Ctss	cathepsin S	7.8023	0.000293	0.007	363.33	1630.24	383.192	0.7908	4.2119	1.1995
Ctsl	cathepsin L	7.7626	0.000279	0.0068	126.157	811.382	235.643	0.1088	0.9964	0.0784
Mmp8	matrix metallopeptidase 8	7.6861	6.94e-05	0.0036	470.884	501.589	370.418	0.3668	3.9046	0.5044
F13a1	coagulation factor XIII, A1 subunit	7.6281	1.17e-05	0.0018	332.159	268.984	616.341	1.2288	1.1827	0.4743
Saa3	serum amyloid A 3	7.552	2.59e-05	0.0024	336.459	444.914	149.89	0.3091	0.6334	0.6067
Pglyrp1	peptidoglycan recognition protein 1	7.4836	3.33e-07	0.0004	179.929	236.053	236.437	0.089	0.4465	0.1277
Clec5a	C-type lectin domain family 5, member a	7.4238	0.000339	0.0075	190.364	178.736	597.87	0	2.7588	0.0826
Lcn2	lipocalin 2	7.3204	0.000134	0.0048	87.6167	149.846	424.416	0	0.2173	0.1442
Ccl9	chemokine (C-C motif) ligand 9	7.1519	0.000346	0.0076	177.462	415.266	624.439	0.635	4.894	0.6765
Ltf	lactotransferrin	7.1502	0.000907	0.0128	34.0372	296.811	273.677	0	0	0
Wfdc21	WAP four-disulfide core domain 21	7.1436	0.000107	0.0044	129.557	93.2598	359.537	0	0.5695	0
Anxa3	annexin A3	7.102	1.02e-05	0.0018	186.62	211.067	260.093	0.1533	1.5163	0.3809
Lsp1	lymphocyte specific 1	7.0985	6.89e-05	0.0036	247.87	250.957	213.628	0.0158	2.6616	0.4057
Mmp12	matrix metallopeptidase 12	7.0702	0.00414	0.0316	49.6526	989.576	270.81	0.0632	3.818	0.0971
Igsf6	immunoglobulin superfamily, member 6	6.9504	3.87e-06	0.0013	147.053	133.703	197.804	0.0196	0.76	0.1679
Hk3	hexokinase 3	6.8069	2.57e-05	0.0024	87.3554	134.545	212.909	0.0289	0.6703	0.0619
Stfa3	stefin A3	6.8051	0.00759	0.0466	20.7749	119.618	969.444	0	0.8228	0
Cebpe	CCAAT/enhancer binding protein (C/EBP), epsilon	6.7995	8.26e-07	0.0007	132.857	94.8161	136.095	0	0.2722	0
F7	coagulation factor VII	6.7808	0.000184	0.0056	45.9528	135.075	224.115	0.0232	0.0316	0.0249
Dab2	disabled 2, mitogen-responsive phosphoprotein	6.7774	0.00182	0.0189	34.0666	442.132	191.941	0	1.0814	0.0911
Ccl4	chemokine (C-C motif) ligand 4	6.7686	0.00309	0.0263	56.1609	334.509	928.743	1.0875	3.6512	0.417
Ccl12	chemokine (C-C motif) ligand 12	6.6847	0.00358	0.029	23.4465	556.844	89.966	0	0.1394	0
C1qb	complement component 1, q subcomponent, beta polypeptide	6.661	0.00243	0.0227	27.9493	485.413	85.3084	0	0.1727	0
F10	coagulation factor X	6.6304	2.43e-05	0.0023	95.9645	70.8956	188.05	0.0338	0.1652	0.1252
Marcksl1	MARCKS-like 1	6.6043	8.44e-06	0.0016	154.942	166.632	277.519	0.6414	1.5865	0.8618
Lpl	lipoprotein lipase	6.6016	0.00229	0.0218	30.4893	351.681	250.347	0.1043	1.5181	0.096
Sell	selectin, lymphocyte	6.6007	1.71e-05	0.002	181.736	82.6049	122.886	0.136	0.6827	0.0831
Pf4	platelet factor 4	6.5965	0.00537	0.0373	62.754	1157.14	110.878	0.187	3.9551	0.5497
Cd74	CD74 antigen (invariant polypeptide of major histocompatibility complex, class II antigen-associated)	6.5662	0.00451	0.0333	419.426	626.548	132.181	0.2784	16.6386	0.8313
Arg1	arginase, liver	6.5613	0.000146	0.005	44.5694	144.683	172.506	0	0.1017	0.2412
Ms4a6c	membrane-spanning 4-domains, subfamily A, member 6C	6.5272	0.000279	0.0068	135.904	173.601	35.4216	0	0.1095	0
Ccl3	chemokine (C-C motif) ligand 3	6.519	0.000324	0.0074	99.1115	168.384	422.539	0.8366	2.5851	0.4142
Mgst1	microsomal glutathione S-transferase 1	6.5066	1.13e-07	0.0002	105.318	83.3057	97.6561	0	0.1763	0
Fcnb	ficolin B	6.5046	1.5e-09	0	94.1733	84.0948	91.4227	0	0	0
Pld4	phospholipase D family, member 4	6.49	0.000168	0.0053	152.686	243.14	196.325	0.4929	3.9376	0.3833
Mpeg1	macrophage expressed gene 1	6.4836	0.000107	0.0044	51.1526	180.01	137.329	0.095	0.4969	0.1117
Apoc2	apolipoprotein C-II	6.4669	9.66e-07	0.0007	66.0967	98.8728	102.285	0	0	0
Ms4a3	membrane-spanning 4-domains, subfamily A, member 3	6.4357	3.16e-05	0.0026	677.991	294.168	302.399	3.3128	4.6567	2.8422
Rgcc	regulator of cell cycle	6.4097	1.87e-05	0.002	263.839	117.554	168.764	0.6198	1.195	1.4395
Clec4n	C-type lectin domain family 4, member n	6.4093	0.00107	0.0141	62.2865	403.611	185.044	0.322	3.1383	0.4181
Trem2	triggering receptor expressed on myeloid cells 2	6.3956	0.000392	0.0081	41.8834	241.965	82.5944	0.0086	0.4085	0.0275
Clec12a	C-type lectin domain family 12, member a	6.3661	5.16e-06	0.0014	143.513	92.6358	94.5658	0.0169	0.6138	0.4041
Lyz1	lysozyme 1	6.3591	0.000121	0.0046	62.0775	170.299	178.972	0.535	1.1279	0.0764
Cybb	cytochrome b-245, beta polypeptide	6.3472	2.19e-05	0.0022	56.1655	144.024	87.0186	0.1279	0.1173	0.0731
Cd81	CD81 antigen	6.3454	4.13e-05	0.0029	135.466	227.42	259.315	0.5808	2.5785	1.668
Trem3	triggering receptor expressed on myeloid cells 3	6.3391	1.38e-05	0.0019	103.815	55.7123	125.808	0.094	0.1279	0.1511
Cstdc6	cystatin domain containing 6	6.331	0.00191	0.0195	24.3662	89.9986	319.585	0	0.3693	0.0358
Rtp4	receptor transporter protein 4	6.3217	0.000167	0.0053	47.1938	198.565	80.7717	0.0279	0.3313	0.1229
Thbs1	thrombospondin 1	6.3115	0.00277	0.0246	22.9773	165.916	303.068	0.0988	1.1942	0.0075
Ifitm6	interferon induced transmembrane protein 6	6.2539	6.28e-06	0.0015	100.015	52.2193	90.3765	0	0.1052	0
Slfn1	schlafen 1	6.2395	0.000272	0.0068	29.6893	124.047	120.695	0	0.0315	0.0496
Rasgrp2	RAS, guanyl releasing protein 2	6.1985	8.73e-05	0.004	177.961	59.549	71.4186	0.0413	0.5841	0.201
Fabp5	fatty acid binding protein 5, epidermal	6.1819	5.12e-05	0.0033	104.903	301.868	162.678	1.0432	1.738	1.4526
Cd14	CD14 antigen	6.1714	0.000457	0.0088	42.2263	80.9961	237.503	0.2622	0.6881	0.0597
Dmkn	dermokine	6.0412	1.11e-05	0.0018	104.081	49.7488	65.3008	0.0224	0.2108	0
Itgam	integrin alpha M	6.0389	0.000419	0.0084	31.6203	117.044	138.059	0.0263	0.7963	0.0219
Csf1r	colony stimulating factor 1 receptor	6	0.000159	0.0052	66.7664	158.047	60.8245	0.0222	1.2788	0.0913
Sema4a	sema domain, immunoglobulin domain (Ig), transmembrane domain (TM) and short cytoplasmic domain, (semaphorin) 4A	5.9558	1.2e-08	0.0001	111.169	101.949	120.213	0.7922	0.8442	0.7711
Ms4a6d	membrane-spanning 4-domains, subfamily A, member 6D	5.9538	0.000309	0.0072	152.315	291.146	63.5499	1.1586	1.9375	0.9147
Plac8	placenta-specific 8	5.93	0.000171	0.0054	1708.28	564.029	587.676	16.8116	12.8587	9.1638
Stfa2l1	stefin A2 like 1	5.9195	0.0036	0.0291	15.831	57.5322	269.187	0	0.2004	0
Cd177	CD177 antigen	5.9118	0.00275	0.0245	15.8573	59.3128	227.207	0	0.0632	0
Fam20c	family with sequence similarity 20, member C	5.9088	0.00186	0.0192	18.603	98.4673	189.323	0.066	0.4961	0.0731
Aldh3b1	aldehyde dehydrogenase 3 family, member B1	5.8983	0.000275	0.0068	31.286	56.8041	143.388	0.0224	0.2131	0.024
Tgfbi	transforming growth factor, beta induced	5.8951	0.000971	0.0134	169.108	78.8783	22.5564	0.0607	0.4318	0
App	amyloid beta (A4) precursor protein	5.8751	0.000199	0.0058	54.2221	90.0019	172.537	0.0872	1.4635	0.6106
Csta3	cystatin A family member 3	5.8672	0.00596	0.0399	13.5081	57.0028	322.98	0	0.3709	0
Msr1	macrophage scavenger receptor 1	5.8598	0.00111	0.0144	19.0805	151.275	79.8281	0.0228	0.2124	0.0177
Gatm	glycine amidinotransferase (L-arginine:glycine amidinotransferase)	5.8422	1.73e-05	0.002	64.1154	38.9784	88.4136	0.1098	0.0241	0.0847
Lgmn	legumain	5.8239	0.00284	0.025	83.5593	854.316	143.061	5.4152	2.3548	1.6634
Anxa2	annexin A2	5.8218	6.32e-06	0.0015	590.058	632.865	1037.19	10.384	12.6505	12.8314
Dpep2	dipeptidase 2	5.7581	5.71e-05	0.0034	54.092	88.7673	84.1533	0.0926	1.3252	0.0458
Zbp1	Z-DNA binding protein 1	5.7536	0.000256	0.0066	30.3186	126.504	55.9871	0	0.4162	0.0231
Hoxa9	homeobox A9	5.7447	7.15e-06	0.0016	55.6215	39.0092	75.8193	0	0.0253	0.101
C1qc	complement component 1, q subcomponent, C chain	5.7358	0.00609	0.0403	16.1601	345.751	56.4161	0.276	0.7691	0
Vsir	V-set immunoregulatory receptor	5.7308	0.000695	0.0111	70.5764	81.1735	167.67	0.1593	3.6721	0.223
Tspan32	tetraspanin 32	5.7135	3.05e-05	0.0026	80.6653	72.8713	102.243	0.223	1.6295	0.3405
Camp	cathelicidin antimicrobial peptide	5.7039	1.95e-05	0.0021	31.6336	68.4462	61.4925	0	0	0
Cldn15	claudin 15	5.699	1.57e-05	0.0019	59.2429	34.2002	73.6564	0	0.0771	0.0485
Tifab	TRAF-interacting protein with forkhead-associated domain, family member B	5.6959	3.03e-06	0.0012	72.7266	42.5086	50.8182	0.0155	0.0884	0.0797
Padi4	peptidyl arginine deiminase, type IV	5.6582	0.00347	0.0284	12.113	74.5583	173.229	0.0917	0.1081	0.1081
Lipg	lipase, endothelial	5.6293	0.000722	0.0113	18.2242	104.873	75.3462	0.1109	0.0492	0.0994
Ctsh	cathepsin H	5.6283	1.23e-06	0.0007	75.8378	55.7882	62.8599	0.1593	0.5754	0.2608
Mcemp1	mast cell expressed membrane protein 1	5.62	0.00136	0.016	22.1562	33.6437	166.998	0.0295	0.1004	0
Hpse	heparanase	5.6149	8.11e-05	0.0039	27.8498	58.7616	83.7046	0.0268	0.1274	0.072
Mmp13	matrix metallopeptidase 13	5.578	0.00215	0.021	18.0629	180.312	35.7528	0.0157	0.1284	0.0168
Ms4a4a	membrane-spanning 4-domains, subfamily A, member 4A	5.578	0.00361	0.0291	45.7123	191.185	12.9098	0	0.0787	0.062
Il1rn	interleukin 1 receptor antagonist	5.5596	0.0041	0.0314	11.0147	103.17	136.305	0	0.5163	0.0804
Evl	Ena-vasodilator stimulated phosphoprotein	5.5324	2.47e-05	0.0023	38.0422	82.5896	65.7991	0.1375	0.5195	0.2722
Tfec	transcription factor EC	5.4549	1.38e-07	0.0002	52.2246	41.2269	42.5339	0.0264	0.0263	0.1008
Ebi3	Epstein-Barr virus induced gene 3	5.4498	1.87e-05	0.002	45.9709	80.2207	88.9911	0.7487	0.7772	0.3231
Sirpb1c	signal-regulatory protein beta 1C	5.4416	6.45e-07	0.0006	40.9641	55.5539	42.847	0	0.1944	0.0613
Alas1	aminolevulinic acid synthase 1	5.4141	5.98e-06	0.0015	510.581	521.812	860.011	13.0941	12.8071	14.2658
Oasl2	2'-5' oligoadenylate synthetase-like 2	5.4132	0.000761	0.0116	32.1148	140.744	28.4036	0.2215	0.3385	0.0909
Dgat2	diacylglycerol O-acyltransferase 2	5.3777	1.17e-05	0.0018	65.0957	35.4293	59.3944	0.1719	0.4618	0.1811
Irf7	interferon regulatory factor 7	5.3708	0.00112	0.0144	46.3433	295.458	76.0392	1.267	1.7821	1.4198
Ms4a4c	membrane-spanning 4-domains, subfamily A, member 4C	5.3697	0.00253	0.0233	73.3285	99.2182	10.9083	0	0.255	0
C3	complement component 3	5.3013	3.35e-07	0.0004	34.4479	45.0647	43.5395	0.0159	0.1385	0.0256
Id1	inhibitor of DNA binding 1, HLH protein	5.2956	0.0008	0.012	118.54	91.5032	155.741	0.6774	6.9043	1.1574
Glipr2	GLI pathogenesis-related 2	5.2917	1.79e-05	0.002	66.2799	72.3134	128.702	1.2635	0.9566	1.4034
Tnfrsf1a	tumor necrosis factor receptor superfamily, member 1a	5.2876	2.89e-05	0.0025	53.3222	42.8012	51.8782	0.0198	1.0276	0.0212
Isg15	ISG15 ubiquitin-like modifier	5.2876	0.00125	0.0153	41.6037	230.748	76.4888	1.0749	2.8306	0.6152
Ifi27l2a	interferon, alpha-inducible protein 27 like 2A	5.2839	0.00611	0.0403	146.121	262.396	17.6546	1.5143	1.8955	0.6793
Mtus1	mitochondrial tumor suppressor 1	5.2641	3.2e-05	0.0026	68.1981	33.5026	35.3007	0.0198	0.3859	0.0806
Itgb2	integrin beta 2	5.2305	0.00188	0.0193	112.703	298.888	631.476	4.0493	13.9186	4.4097
Scpep1	serine carboxypeptidase 1	5.2131	0.000172	0.0054	38.3532	124.63	56.8005	0.9182	0.9152	0.5239
Clec4a2	C-type lectin domain family 4, member a2	5.1855	1.15e-05	0.0018	30.9392	56.8521	45.4374	0.0516	0.3882	0.2196
Hoxa7	homeobox A7	5.1691	6.5e-06	0.0015	42.9545	25.523	42.2752	0	0.0833	0
Rassf4	Ras association (RalGDS/AF-6) domain family member 4	5.1109	1.45e-05	0.0019	61.8708	63.3787	56.7827	1.1468	1.1882	0.2063
Ifi204	interferon activated gene 204	5.107	0.000566	0.0099	23.1753	87.5012	21.091	0.0527	0.0756	0.0198
Lrg1	leucine-rich alpha-2-glycoprotein 1	5.0498	4.19e-05	0.0029	53.9917	27.4718	23.7055	0	0.0644	0
Tlr2	toll-like receptor 2	5.0266	3.82e-06	0.0013	32.1684	47.2259	48.8744	0.1804	0.4714	0.3265
BC035044	cDNA sequence BC035044	5.0096	0.00148	0.0167	96.6057	26.8312	14.1198	0.028	0.1605	0.03
Ifi209	interferon activated gene 209	5.0074	0.000141	0.0049	20.0359	60.4695	26.8097	0.0413	0.0246	0.0129
Mef2c	myocyte enhancer factor 2C	4.9897	2.99e-05	0.0026	46.286	40.0622	21.7183	0.1232	0.1681	0.0484
Ms4a6b	membrane-spanning 4-domains, subfamily A, member 6B	4.9765	0.00214	0.021	42.976	75.7674	9.4083	0	0.1261	0
Pilra	paired immunoglobin-like type 2 receptor alpha	4.9699	0.00103	0.0139	40.8582	60.5746	206.806	0.987	2.1181	1.8088
Slfn4	schlafen 4	4.9568	0.0052	0.0367	7.2749	96.5988	49.7645	0.1286	0.1191	0.0837
Gda	guanine deaminase	4.9219	8.38e-05	0.0039	49.1343	37.6694	95.3396	0.8813	1.1416	0.6642
Plppr3	phospholipid phosphatase related 3	4.9003	0.000144	0.0049	106.054	35.1544	59.5685	0.9953	1.2216	0.9859
Sgk3	serum/glucocorticoid regulated kinase 3	4.8985	1.83e-05	0.002	49.0848	27.9384	25.4979	0.1583	0.1417	0.0944
Cd24a	CD24a antigen	4.8956	0.000164	0.0053	71.7094	34.63	81.7011	0.8106	1.918	0.5375
Stom	stomatin	4.8911	1.53e-05	0.0019	66.7137	93.5053	117.955	1.5664	2.1298	2.6274
Rab3il1	RAB3A interacting protein (rabin3)-like 1	4.868	0.00161	0.0176	33.2013	77.5235	10.9911	0.0429	0.1856	0.0459
Glrx	glutaredoxin	4.8617	0.000101	0.0043	230.541	315.304	613.558	10.6182	11.9553	11.1659
Atf3	activating transcription factor 3	4.8579	3.95e-05	0.0028	39.4595	58.1966	27.0036	0.2383	0.6772	0.3245
Clec4d	C-type lectin domain family 4, member d	4.839	0.000488	0.0091	41.1062	105.791	134.969	1.2694	3.4164	1.6019
Egln3	egl-9 family hypoxia-inducible factor 3	4.8381	0.000101	0.0043	38.7658	15.7226	38.5762	0.0158	0.0537	0.0508
Oas3	2'-5' oligoadenylate synthetase 3	4.8294	0.00125	0.0153	15.2121	89.7305	44.5303	0.187	0.6466	0.491
Rab7b	RAB7B, member RAS oncogene family	4.7848	8.69e-05	0.004	21.6744	52.3441	26.6516	0.0366	0.4108	0.0918
Csf3r	colony stimulating factor 3 receptor (granulocyte)	4.7841	0.000363	0.0077	48.4457	32.2552	12.7229	0	0.0788	0
AB124611	cDNA sequence AB124611	4.7753	3.33e-05	0.0026	61.7759	49.9287	79.0065	1.8959	1.6496	0.6232
Ctsg	cathepsin G	4.7444	7e-05	0.0036	1048.03	438.011	705.628	27.0099	21.5451	25.7575
Unc93b1	unc-93 homolog B1, TLR signaling regulator	4.7384	0.000206	0.0059	157.158	215.458	184.046	3.8785	12.0818	4.219
Upp1	uridine phosphorylase 1	4.7227	0.00365	0.0294	17.5839	46.092	141.841	0.2734	2.0877	0.727
Igf2bp3	insulin-like growth factor 2 mRNA binding protein 3	4.7097	1.35e-05	0.0019	23.1394	23.3106	40.2015	0.1242	0.1515	0.0425
Bst1	bone marrow stromal cell antigen 1	4.7081	7.05e-05	0.0036	15.1158	37.3711	29.107	0	0.0425	0
Ccr2	chemokine (C-C motif) receptor 2	4.6977	0.000369	0.0078	174.153	83.2048	119.189	1.7148	6.9109	3.7229
Hck	hemopoietic cell kinase	4.6971	3.37e-05	0.0026	23.6944	38.5248	36.2859	0.084	0.7653	0.0895
Ugt1a7c	UDP glucuronosyltransferase 1 family, polypeptide A7C	4.6952	2.86e-06	0.0011	79.1585	75.6754	54.0423	1.8858	1.4619	1.7387
Sirpb1b	signal-regulatory protein beta 1B	4.6636	2.26e-07	0.0004	23.3124	29.2557	23.9864	0.0168	0.0907	0.018
Mgst2	microsomal glutathione S-transferase 2	4.6445	4.12e-05	0.0029	78.8092	66.4173	121.623	2.1968	3.5773	1.8817
Gm21188	predicted gene, 21188	4.6372	0.00119	0.015	11.6679	63.4516	19.2719	0	0.0552	0.0179
Xdh	xanthine dehydrogenase	4.6294	0.000188	0.0056	16.7413	48.6165	28.9728	0.0249	0.4849	0.1434
Sqor	sulfide quinone oxidoreductase	4.5992	3.89e-05	0.0028	22.0997	21.3426	42.2436	0.1246	0.0786	0.2922
Gpr160	G protein-coupled receptor 160	4.5988	5.98e-05	0.0034	46.3742	34.7008	20.3432	0.3158	0.5613	0.2351
Bcl2a1a	B cell leukemia/lymphoma 2 related protein A1a	4.5844	0.00404	0.0312	6.5189	45.7982	52.4949	0	0.3631	0
Clec4e	C-type lectin domain family 4, member e	4.5677	0.000308	0.0072	49.6019	73.2696	157.971	3.2189	2.4821	2.0493
Ifi211	interferon activated gene 211	4.5475	0.00137	0.0161	15.9032	61.2741	11.6288	0.0162	0.0055	0.0173
Prss57	protease, serine 57	4.5385	0.00111	0.0144	45.5019	28.2682	8.6733	0	0.0489	0
Cmpk2	cytidine monophosphate (UMP-CMP) kinase 2, mitochondrial	4.5182	0.00109	0.0143	16.3404	75.3849	26.3378	0.1824	0.9074	0.3345
Hoxa10	homeobox A10	4.4921	0.000198	0.0058	13.2829	20.0554	40.3744	0.0165	0.0224	0.0507
Bcl2a1b	B cell leukemia/lymphoma 2 related protein A1b	4.481	0.00661	0.0425	6.4681	84.3224	26.9798	0	0.344	0.1913
Gpr84	G protein-coupled receptor 84	4.4773	0.00108	0.0142	9.9663	19.4336	51.7442	0.0419	0.0265	0
Ifit2	interferon-induced protein with tetratricopeptide repeats 2	4.4736	0.00538	0.0374	12.5331	113.606	16.7851	0.4334	0.3607	0.2897
Hlx	H2.0-like homeobox	4.4639	7.3e-05	0.0037	67.9222	65.7298	38.867	1.1016	2.6264	1.2384
Mppe1	metallophosphoesterase 1	4.4343	5.31e-05	0.0033	24.3142	24.9524	34.8058	0.0987	0.9755	0.0724
Mndal	myeloid nuclear differentiation antigen like	4.3679	0.000641	0.0107	30.9541	77.0055	19.3876	0.7943	0.8513	0.738
Tst	thiosulfate sulfurtransferase, mitochondrial	4.3675	0.00349	0.0285	9.6526	17.8772	75.7613	0.2317	0.3137	0.0848
Il6ra	interleukin 6 receptor, alpha	4.3532	1.84e-05	0.002	29.5687	16.7574	17.5765	0.0141	0.1363	0.025
Ass1	argininosuccinate synthetase 1	4.339	0.000423	0.0084	80.0327	97.5779	50.9796	1.9525	1.531	5.7033
Nrp2	neuropilin 2	4.3129	0.00593	0.0398	4.5576	32.7968	46.078	0.0503	0.0234	0.0478
Cd52	CD52 antigen	4.3084	0.00227	0.0217	224.254	407.944	638.175	13.9072	44.4717	10.1665
Mcub	mitochondrial calcium uniporter dominant negative beta subunit	4.3015	4.96e-05	0.0032	16.654	24.9415	36.3664	0.3867	0.2891	0.2486
Gstm1	glutathione S-transferase, mu 1	4.3012	0.000431	0.0085	536.224	333.607	493.646	13.2388	41.2081	18.3096
Prss16	protease, serine 16 (thymus)	4.2995	0.000397	0.0081	35.6509	10.3089	24.2022	0.0393	0.1385	0.1561
Ly9	lymphocyte antigen 9	4.2971	0.000732	0.0114	11.3274	47.9174	21.3159	0.1411	0.274	0.2182
Lbp	lipopolysaccharide binding protein	4.2849	2.79e-05	0.0025	22.6824	13.1219	24.6848	0	0.1393	0.0179
Nxpe5	neurexophilin and PC-esterase domain family, member 5	4.2726	0.000157	0.0052	18.0471	44.3545	32.3173	0.2638	0.9013	0.659
Mmp19	matrix metallopeptidase 19	4.2665	1.74e-05	0.002	16.1872	28.0099	21.9937	0.1716	0.3498	0.0169
Clec4a1	C-type lectin domain family 4, member a1	4.2625	0.00184	0.0191	24.2292	37.847	6.4899	0	0.0383	0
Tlr13	toll-like receptor 13	4.2579	0.000596	0.0103	15.9201	50.8919	38.8	0.4371	1.4019	0.4457
Clec2i	C-type lectin domain family 2, member i	4.2324	0.00148	0.0167	10.8849	14.7969	51.8654	0.3479	0.0517	0.0543
Atp1a3	ATPase, Na+/K+ transporting, alpha 3 polypeptide	4.2312	0.000767	0.0117	10.6769	14.1933	42.0247	0.0229	0.0882	0.0352
Ifi203	interferon activated gene 203	4.2245	0.00088	0.0126	22.7709	40.6429	9.255	0.1639	0.052	0.2691
Fcgr1	Fc receptor, IgG, high affinity I	4.2228	0.000362	0.0077	18.8233	52.209	18.5045	0.4636	0.5893	0.3588
Ifi207	interferon activated gene 207	4.2227	0.00194	0.0196	9.6451	52.0729	13.2544	0.0531	0.0902	0.0779
Sirpb1a	signal-regulatory protein beta 1A	4.2164	7.25e-06	0.0016	17.391	23.9051	14.7211	0	0.1209	0
Mogat2	monoacylglycerol O-acyltransferase 2	4.2135	1.72e-05	0.002	20.3068	22.6802	12.7025	0	0.0828	0
Arrdc4	arrestin domain containing 4	4.2049	6.19e-05	0.0034	15.3279	19.873	33.0531	0.0953	0.2516	0.3498
Akr1c18	aldo-keto reductase family 1, member C18	4.1989	5.91e-05	0.0034	15.8716	28.1266	12.9126	0	0.0566	0.0446
Trem1	triggering receptor expressed on myeloid cells 1	4.1974	3.76e-05	0.0028	19.3686	14.7111	28.3759	0.028	0.3609	0.0882
Gca	grancalcin	4.1903	9.36e-06	0.0017	16.526	21.8795	28.0874	0.2125	0.2884	0.2272
Ifit1	interferon-induced protein with tetratricopeptide repeats 1	4.1809	0.00539	0.0374	7.4026	67.9428	14.4652	0.0476	0.2909	0.1102
Dse	dermatan sulfate epimerase	4.1724	8.28e-05	0.0039	12.9574	28.7554	14.7387	0	0.115	0
Pxylp1	2-phosphoxylose phosphatase 1	4.1685	3.52e-05	0.0026	19.658	13.3592	27.0732	0.0931	0.0894	0.2026
Tpd52	tumor protein D52	4.1673	1.02e-06	0.0007	150.212	117.873	118.156	6.09	6.7562	5.7155
Bcl2a1d	B cell leukemia/lymphoma 2 related protein A1d	4.163	0.00526	0.0368	4.9986	42.7893	29.5867	0	0.3975	0
Pde2a	phosphodiesterase 2A, cGMP-stimulated	4.1592	0.00592	0.0398	7.1622	14.6451	69.7407	0.108	0.2116	0.1797
Dhx58	DEXH (Asp-Glu-X-His) box polypeptide 58	4.1503	0.000723	0.0113	13.3431	52.6939	28.4708	0.4576	0.5746	0.7662
Chil4	chitinase-like 4	4.1409	0.00152	0.017	6.2755	22.8579	31.6649	0	0.0328	0
Pak1	p21 (RAC1) activated kinase 1	4.1232	5.6e-05	0.0034	32.0831	21.4182	18.6107	0.1363	0.8622	0.2987
C5ar1	complement component 5a receptor 1	4.1219	0.00794	0.048	25.4169	112.119	104.618	1.209	9.4365	1.5942
Ifngr2	interferon gamma receptor 2	4.1159	1.76e-05	0.002	67.754	93.4953	86.7718	4.3817	4.5743	2.6466
B430306N03Rik	RIKEN cDNA B430306N03 gene	4.108	0.00245	0.0229	6.72	25.7575	40.4067	0.124	0.3775	0.0774
Sdc4	syndecan 4	4.0978	0.00157	0.0173	12.8013	51.1928	14.1921	0.0861	0.7779	0.1289
Rnase4	ribonuclease, RNase A family 4	4.0729	0.00442	0.0329	6.7193	56.4109	16.8685	0.1212	0.2171	0.2175
Mrgpra2b	MAS-related GPR, member A2B	4.0633	0.000205	0.0059	28.9021	10.2931	16.8623	0.0549	0.1702	0.0457
Hcar2	hydroxycarboxylic acid receptor 2	4.062	0.00482	0.0349	5.9957	13.2295	51.935	0.0223	0.1062	0
Cxcl2	chemokine (C-X-C motif) ligand 2	4.0606	0.000208	0.0059	9.3324	24.888	20.1838	0.0232	0	0.1918
Ifitm3	interferon induced transmembrane protein 3	4.0598	2.65e-05	0.0024	1824.54	2207.97	1636.42	128.045	133.116	81.2601
Sept5	septin 5	4.0574	0.00697	0.0441	4.7358	15.588	53.3843	0	0.1211	0
Atp8b4	ATPase, class I, type 8B, member 4	4.0345	5.62e-05	0.0034	101.045	85.9131	104.645	7.5435	4.87	3.2455
Dnph1	2'-deoxynucleoside 5'-phosphate N-hydrolase 1	4.0315	0.000222	0.0061	31.1699	12.2072	19.1547	0.2672	0.5451	0
Hsd17b10	hydroxysteroid (17-beta) dehydrogenase 10	4.0217	0.000155	0.0051	137.731	69.7748	112.986	5.4232	7.5865	3.7356
Hsd11b1	hydroxysteroid 11-beta dehydrogenase 1	4.0177	0.000827	0.0122	25.1625	36.3506	84.355	1.6145	2.6117	1.0788
Actn1	actinin, alpha 1	4.0139	8.24e-06	0.0016	16.5057	18.6997	26.2992	0.2572	0.4011	0.2677
Oas1g	2'-5' oligoadenylate synthetase 1G	4.0119	0.00201	0.0201	20.6069	99.012	34.1009	1.1587	2.4493	1.4262
Pi16	peptidase inhibitor 16	4.0059	7.1e-05	0.0037	21.4479	14.5689	32.363	0.4031	0.4473	0.3848
Ramp1	receptor (calcitonin) activity modifying protein 1	4.005	0.001	0.0136	83.7402	32.8637	53.1822	1.1279	4.9273	1.9783
Ltb4r1	leukotriene B4 receptor 1	3.9934	4.63e-06	0.0013	92.2602	67.3105	69.6675	3.1917	4.1776	4.1348
Bdh1	3-hydroxybutyrate dehydrogenase, type 1	3.9934	8.98e-05	0.004	38.0032	32.5526	57.1496	1.7066	0.9881	2.5001
Slc40a1	solute carrier family 40 (iron-regulated transporter), member 1	3.9909	0.000552	0.0098	7.9226	24.6782	23.5598	0.037	0.1027	0.2244
St14	suppression of tumorigenicity 14 (colon carcinoma)	3.9808	0.000848	0.0124	12.035	20.453	44.0335	0.3538	0.9112	0.2367
Ly6c1	lymphocyte antigen 6 complex, locus C1	3.9745	0.000456	0.0088	309.708	328.098	853.617	25.1223	26.6019	30.1991
Abcd2	ATP-binding cassette, sub-family D (ALD), member 2	3.9742	7.56e-05	0.0037	16.8548	11.4074	23.819	0.0074	0.0351	0.3583
Ccr5	chemokine (C-C motif) receptor 5	3.9682	0.00133	0.0157	10.5975	41.7735	12.0312	0.3643	0.195	0.0342
Chil1	chitinase-like 1	3.9563	0.000176	0.0054	10.582	25.8438	11.7143	0.0568	0	0
Clec4a3	C-type lectin domain family 4, member a3	3.9536	0.000818	0.0121	16.8217	27.2674	6.7749	0	0.0532	0
P2ry6	pyrimidinergic receptor P2Y, G-protein coupled, 6	3.9346	0.0015	0.0168	11.818	41.4325	10.5616	0	0.4964	0.1755
Hmgn1	high mobility group nucleosomal binding domain 1	3.9223	0.00523	0.0367	88.5926	26.7994	11.4108	1.5569	1.0049	0.7303
Adrb2	adrenergic receptor, beta 2	3.913	0.000589	0.0102	6.8816	18.078	23.7528	0.0199	0.0677	0
Il1f9	interleukin 1 family, member 9	3.8785	0.000723	0.0113	10.652	9.2856	30.9937	0.0265	0.1262	0.0426
Prex1	phosphatidylinositol-3,4,5-trisphosphate-dependent Rac exchange factor 1	3.8771	1.79e-05	0.002	21.2054	22.5396	14.4005	0.2264	0.6121	0.2835
Pram1	PML-RAR alpha-regulated adaptor molecule 1	3.8739	0.00144	0.0164	9.0351	16.5362	38.9381	0.0001	0.4982	0.4886
Dnmt3l	DNA (cytosine-5-)-methyltransferase 3-like	3.8708	0.000641	0.0107	8.7628	12.339	30.1031	0.1934	0.0841	0
Slc37a2	solute carrier family 37 (glycerol-3-phosphate transporter), member 2	3.859	0.00169	0.0181	7.55	35.7514	12.2228	0.0286	0.2702	0.041
Ccdc125	coiled-coil domain containing 125	3.856	1.93e-09	0	15.1824	14.8768	15.7336	0.1324	0.1432	0.0939
Tmem50b	transmembrane protein 50B	3.8528	6.8e-05	0.0036	86.5396	52.8705	71.7028	3.7797	5.3799	2.7279
Fcor	Foxo1 corepressor	3.8383	0.000651	0.0108	21.9245	6.4739	17.9794	0	0.1113	0
Mfsd12	major facilitator superfamily domain containing 12	3.8369	0.000308	0.0072	39.2363	92.5666	49.2235	2.251	4.3578	2.7203
Mafb	v-maf musculoaponeurotic fibrosarcoma oncogene family, protein B (avian)	3.8153	0.004	0.031	13.2248	36.0475	4.8661	0.0247	0.0672	0.0132
Cystm1	cysteine-rich transmembrane module containing 1	3.8107	3.14e-05	0.0026	12.7704	16.4022	23.1695	0.3932	0.1299	0.3314
Fcgrt	Fc receptor, IgG, alpha chain transporter	3.7892	0.0032	0.0269	6.7521	37.6771	8.9132	0.0333	0.0887	0
Xaf1	XIAP associated factor 1	3.7845	0.00171	0.0182	23.9226	105.353	40.4121	2.0946	2.8771	2.496
Fcgr4	Fc receptor, IgG, low affinity IV	3.7746	0.000216	0.0061	7.6263	19.3083	16.377	0.0359	0.1465	0
Ano10	anoctamin 10	3.7604	5.84e-05	0.0034	11.6291	16.5023	22.6561	0.1622	0.5019	0.2036
Mgll	monoglyceride lipase	3.7575	0.00283	0.0249	5.7767	16.1058	33.1632	0.4576	0.023	0.0736
Lrp1	low density lipoprotein receptor-related protein 1	3.7562	0.000793	0.0119	6.6172	23.5768	17.4564	0.0135	0.2191	0.1334
Ak4	adenylate kinase 4	3.7481	4.2e-05	0.0029	18.5856	9.798	10.98	0.0099	0.0128	0.0211
Nfkbia	nuclear factor of kappa light polypeptide gene enhancer in B cells inhibitor, alpha	3.723	0.00185	0.0192	100.255	175.617	401.82	10.7465	18.8944	12.3872
Cysltr1	cysteinyl leukotriene receptor 1	3.7111	6.44e-05	0.0035	13.4627	18.6893	8.9442	0.0478	0.1491	0.0469
Fut7	fucosyltransferase 7	3.7056	5.99e-05	0.0034	30.1614	19.8	15.183	0.7334	0.7794	0.5313
Mapk13	mitogen-activated protein kinase 13	3.7012	0.00237	0.0224	8.9645	8.5015	36.7325	0.2231	0.2473	0.0643
Cd300ld	CD300 molecule like family member d	3.701	0.000194	0.0057	11.2007	25.0454	22.5909	0.3827	0.8067	0.3644
Sh2b2	SH2B adaptor protein 2	3.697	2.8e-05	0.0025	16.7363	12.1155	22.0178	0.3015	0.3116	0.4379
Themis2	thymocyte selection associated family member 2	3.6936	0.000746	0.0115	19.247	58.6019	42.9753	2.0759	2.4982	1.2769
Cd28	CD28 antigen	3.6902	0.000302	0.0071	7.6906	21.5052	14.3397	0.0284	0.2252	0.1072
Oas2	2'-5' oligoadenylate synthetase 2	3.6858	0.00317	0.0268	6.8775	34.3788	7.7456	0	0.1307	0.0114
Fpr1	formyl peptide receptor 1	3.6776	0.000154	0.0051	7.531	18.5903	12.1114	0	0.046	0
Slc28a2	solute carrier family 28 (sodium-coupled nucleoside transporter), member 2	3.6725	7.92e-06	0.0016	13.8576	13.5382	9.1262	0.0322	0.005	0.0172
Cebpd	CCAAT/enhancer binding protein (C/EBP), delta	3.6724	7.39e-06	0.0016	24.731	20.2981	20.9723	0.5194	1.1978	0.7398
Tmem86a	transmembrane protein 86A	3.6695	0.000234	0.0063	7.8804	20.4654	13.9603	0.0709	0.2607	0.0253
Pkib	protein kinase inhibitor beta, cAMP dependent, testis specific	3.6628	0.000693	0.0111	8.2041	23.8804	21.2193	0.5959	0.0696	0.4672
Tnfrsf26	tumor necrosis factor receptor superfamily, member 26	3.6524	0.000612	0.0104	56.6873	81.6027	116.581	3.7093	9.7977	4.5421
Slc25a13	solute carrier family 25 (mitochondrial carrier, adenine nucleotide translocator), member 13	3.6467	1.02e-06	0.0007	14.8784	13.5429	17.6731	0.3776	0.2592	0.2653
Ube2l6	ubiquitin-conjugating enzyme E2L 6	3.6425	0.00326	0.0272	16.3401	90.7962	42.1604	2.3377	2.4636	2.0515
Cd68	CD68 antigen	3.6389	0.0043	0.0324	129.822	681.753	455.618	26.2384	34.445	20.8527
Pdk1	pyruvate dehydrogenase kinase, isoenzyme 1	3.6274	5e-05	0.0032	98.0713	54.2532	81.9163	4.5579	5.2085	5.9688
D1Ertd622e	DNA segment, Chr 1, ERATO Doi 622, expressed	3.6272	1e-07	0.0002	47.2558	41.7853	48.2767	2.7109	2.7209	2.9055
Ppbp	pro-platelet basic protein	3.6247	0.00338	0.0278	5.3729	32.2123	11.4738	0	0.2893	0.0911
Sirpa	signal-regulatory protein alpha	3.6054	0.000539	0.0097	112.447	284.62	199.123	13.1626	19.8688	11.169
Dram1	DNA-damage regulated autophagy modulator 1	3.592	3.52e-05	0.0026	10.1017	14.1549	15.8306	0.0456	0.4739	0.048
Tcf7l2	transcription factor 7 like 2, T cell specific, HMG box	3.5812	0.000111	0.0044	7.9429	15.0485	16.9834	0.0979	0.1981	0.1444
Rin2	Ras and Rab interactor 2	3.5772	0.000469	0.009	9.4825	25.3326	10.1023	0.3183	0.1396	0.1997
Mrgpra2a	MAS-related GPR, member A2A	3.5728	0.000341	0.0076	19.4698	6.7966	11.3045	0.0182	0.0949	0.0455
Ifi205	interferon activated gene 205	3.5723	0.00387	0.0303	8.0044	32.383	5.7073	0.0512	0.0108	0.1274
Tmem171	transmembrane protein 171	3.569	0.000568	0.01	5.3942	15.2704	15.4975	0	0.0267	0
Cd38	CD38 antigen	3.5689	4.54e-05	0.0031	7.5049	14.0236	12.8203	0.0127	0.0433	0
Plaur	plasminogen activator, urokinase receptor	3.5598	0.00384	0.0302	39.6216	79.3042	196.273	5.392	9.4606	4.8687
Sdc3	syndecan 3	3.5556	0.00207	0.0205	4.855	24.3172	10.7249	0	0.0392	0.0288
Itgb2l	integrin beta 2-like	3.5487	0.00218	0.0212	4.114	16.028	18.6906	0.0163	0.0202	0.0319
Prkch	protein kinase C, eta	3.5476	3.46e-09	0	11.9943	12.044	11.7077	0.062	0.131	0.1218
Slc15a3	solute carrier family 15, member 3	3.5472	0.00751	0.0463	4.2796	37.0195	9.4705	0.1662	0.0984	0.027
Mgl2	macrophage galactose N-acetyl-galactosamine specific lectin 2	3.5249	0.000122	0.0046	30.5538	16.9997	15.0246	0.6863	1.0617	0.7165
Ap3s1	adaptor-related protein complex 3, sigma 1 subunit	3.519	0.000117	0.0045	334.759	184.831	351.415	23.9322	26.1657	20.5479
March1	membrane-associated ring finger (C3HC4) 1	3.5129	9.22e-05	0.0041	9.6379	18.3851	9.3925	0.0893	0.1635	0.1367
Phf11b	PHD finger protein 11B	3.5067	0.0019	0.0195	5.877	25.1242	7.9117	0.0096	0.0305	0.048
Prxl2c	peroxiredoxin like 2C	3.5046	2.26e-05	0.0022	16.0059	12.8511	17.317	0.2249	0.8327	0.3145
Impa2	inositol (myo)-1(or 4)-monophosphatase 2	3.5002	0.000358	0.0077	77.5876	37.2778	75.6327	6.2203	3.8831	3.5129
Ttc39c	tetratricopeptide repeat domain 39C	3.4996	3.31e-05	0.0026	15.7899	10.143	11.9631	0.068	0.4806	0.06
Egfl7	EGF-like domain 7	3.4994	0.00134	0.0159	44.9793	12.7639	16.3255	1.0991	0.7269	1.0912
Slfn5	schlafen 5	3.484	0.00353	0.0287	6.0066	31.5092	9.5073	0.0517	0.1002	0.4769
Sgk1	serum/glucocorticoid regulated kinase 1	3.4813	0.00782	0.0475	7.8143	39.9836	50.2419	1.8817	1.6562	0.7363
Rab11fip5	RAB11 family interacting protein 5 (class I)	3.4787	0.00024	0.0064	14.4901	25.1436	10.3703	0.3647	0.6904	0.4407
Tnfrsf23	tumor necrosis factor receptor superfamily, member 23	3.4714	0.00625	0.041	5.9017	14.3222	43.4178	0.3987	0.66	0.4827
Pdlim1	PDZ and LIM domain 1 (elfin)	3.4707	0.00369	0.0295	25.255	13.1469	4.1784	0.046	0.1943	0.1299
Camk2d	calcium/calmodulin-dependent protein kinase II, delta	3.464	0.000282	0.0069	14.2071	25.2	10.1108	0.3844	0.7049	0.3959
Gjb3	gap junction protein, beta 3	3.4616	0.000307	0.0072	16.9257	6.2008	9.5483	0	0.0183	0
Acpp	acid phosphatase, prostate	3.4602	0.000562	0.0099	5.6805	12.5054	17.5993	0.0671	0.1331	0.0411
Aif1	allograft inflammatory factor 1	3.4536	0.00142	0.0163	9.8357	24.8021	6.2517	0.1293	0.216	0.1228
Six1	sine oculis-related homeobox 1	3.4532	4.15e-05	0.0029	10.1759	7.1823	13.6715	0.0126	0.0085	0
Rbm47	RNA binding motif protein 47	3.4504	0.000339	0.0075	8.1703	22.2989	12.8971	0.3245	0.3163	0.3039
Eps8	epidermal growth factor receptor pathway substrate 8	3.4414	0.00201	0.0201	10.6564	42.3521	33.7851	1.4424	1.3968	1.3425
Apobec1	apolipoprotein B mRNA editing enzyme, catalytic polypeptide 1	3.4407	0.00258	0.0236	21.5852	84.8731	31.5315	3.1498	3.4936	1.6428
Plk2	polo like kinase 2	3.4393	0.00601	0.04	5.0597	35.9571	10.5501	0.2514	0.1696	0.3846
Maged1	melanoma antigen, family D, 1	3.4246	7.05e-06	0.0016	15.7467	13.2143	18.6855	0.5653	0.3942	0.7342
Clec4b2	C-type lectin domain family 4, member b2	3.4243	0.000138	0.0048	9.0967	15.4592	6.8369	0	0.0527	0
Oas1a	2'-5' oligoadenylate synthetase 1A	3.4118	0.00143	0.0164	42.9113	140.183	75.0581	4.6934	8.7273	6.0635
Dgkg	diacylglycerol kinase, gamma	3.4079	6.31e-05	0.0035	15.6202	11.5211	20.9075	0.3172	0.6875	0.7154
Cdk20	cyclin-dependent kinase 20	3.406	0.000269	0.0068	7.8371	18.9691	9.9438	0.0401	0.3011	0.1981
Cxcr2	chemokine (C-X-C motif) receptor 2	3.4031	2.49e-05	0.0024	11.9569	7.2502	11.7806	0.0686	0.0373	0.0411
Slc11a1	solute carrier family 11 (proton-coupled divalent metal ion transporters), member 1	3.389	0.00265	0.0241	4.5341	23.2434	11.721	0.1266	0.152	0.1439
Rnd3	Rho family GTPase 3	3.3827	0.00382	0.0302	23.256	11.4597	3.8774	0.0282	0.1607	0.0885
Rcsd1	RCSD domain containing 1	3.377	0.000558	0.0099	50.1504	38.7179	46.9274	3.9131	1.584	5.8401
Csf2ra	colony stimulating factor 2 receptor, alpha, low-affinity (granulocyte-macrophage)	3.3741	0.000126	0.0047	122.724	254.08	190.54	16.059	17.1852	16.4843
Il13ra1	interleukin 13 receptor, alpha 1	3.3687	0.00011	0.0044	11.8912	6.0499	12.1251	0.0335	0.0227	0.0239
Sgms2	sphingomyelin synthase 2	3.3666	0.0025	0.0231	26.7089	41.5378	96.0435	5.9812	3.1039	2.6381
Grap	GRB2-related adaptor protein	3.3578	1.98e-05	0.0021	7.4165	10.7027	12.2554	0	0.0893	0.1125
Cyp4f18	cytochrome P450, family 4, subfamily f, polypeptide 18	3.3502	1.03e-05	0.0018	19.9232	16.8464	25.9417	1.134	1.0772	1.14
P2ry13	purinergic receptor P2Y, G-protein coupled 13	3.3416	0.00052	0.0095	13.9064	16.3615	5.8861	0.1337	0.2611	0.1966
Ceacam1	carcinoembryonic antigen-related cell adhesion molecule 1	3.3378	0.00336	0.0278	20.5104	70.5856	79.7046	2.7205	4.9908	4.3945
F11r	F11 receptor	3.3371	0.000181	0.0055	19.454	9.9743	8.9741	0.3002	0.3412	0.244
Map4k1	mitogen-activated protein kinase kinase kinase kinase 1	3.3348	8.69e-05	0.004	53.6094	29.9627	38.3621	3.2556	3.5982	2.3117
Tspan3	tetraspanin 3	3.3233	7.64e-07	0.0007	42.4331	44.406	47.1954	3.047	3.9149	3.7653
Ctsz	cathepsin Z	3.3197	5.39e-05	0.0033	566.493	1026.82	773.974	77.046	76.1191	74.4493
Nod1	nucleotide-binding oligomerization domain containing 1	3.3184	1.95e-05	0.0021	8.1201	9.7452	12.9919	0	0.215	0.1369
Gsap	gamma-secretase activating protein	3.3178	0.000326	0.0074	6.6929	12.5943	17.09	0.3363	0.2778	0.1176
Fgr	FGR proto-oncogene, Src family tyrosine kinase	3.3008	1.43e-05	0.0019	9.6651	11.3627	7.0647	0.0247	0.0843	0
Cd302	CD302 antigen	3.2996	0.0024	0.0225	3.9913	19.2553	9.5941	0	0.1219	0
Pstpip1	proline-serine-threonine phosphatase-interacting protein 1	3.2979	3.18e-05	0.0026	46.5835	44.6872	59.1336	3.0588	5.1988	4.4627
Mpp1	membrane protein, palmitoylated	3.2838	0.000398	0.0081	76.666	146.011	167.487	11.2791	14.923	9.6502
Dusp22	dual specificity phosphatase 22	3.2731	3.66e-06	0.0013	8.4616	11.3692	10.7634	0.0829	0.1206	0.2557
Pik3r5	phosphoinositide-3-kinase regulatory subunit 5	3.2654	0.000305	0.0072	11.9298	23.2813	13.1644	0.3643	1.2902	0.6008
Psap	prosaposin	3.265	0.000404	0.0082	982.636	2424.26	1564.91	155.991	177.128	149.388
Gpr132	G protein-coupled receptor 132	3.2649	1.07e-05	0.0018	8.7478	8.6963	12.645	0.1195	0.2088	0.073
Palm	paralemmin	3.2648	0.000197	0.0058	32.5197	15.7515	18.7355	1.2071	1.7339	1.0681
Gbp3	guanylate binding protein 3	3.2616	0.000601	0.0103	10.2886	25.0942	10.4085	0.408	0.8513	0.4616
Slc22a4	solute carrier family 22 (organic cation transporter), member 4	3.2448	0.000442	0.0087	8.5822	5.7775	15.843	0.1903	0.0575	0.0201
Cdc42ep4	CDC42 effector protein (Rho GTPase binding) 4	3.2359	0.000228	0.0062	14.5944	15.4061	19.3285	0.4157	1.8256	0.555
Inpp5j	inositol polyphosphate 5-phosphatase J	3.2302	9.44e-09	0	8.6151	8.4764	9.1715	0.0154	0.049	0.0528
Gapt	Grb2-binding adaptor, transmembrane	3.2146	0.000359	0.0077	35.892	34.3142	57.3832	4.946	2.1041	4.1521
Crybg1	crystallin beta-gamma domain containing 1	3.2105	0.00183	0.019	3.8513	13.1394	14.2044	0.1662	0.0711	0.0526
Hfe	homeostatic iron regulator	3.2037	0.0015	0.0168	14.1371	17.2923	4.8732	0.3015	0.3301	0.2013
Gsr	glutathione reductase	3.1913	0.00127	0.0154	173.069	118.902	352.311	15.9017	23.6829	22.1937
Rsph9	radial spoke head 9 homolog (Chlamydomonas)	-3.1978	9.04e-06	0.0017	0.2166	0.5762	0.1603	10.9391	12.2727	9.8478
Vopp1	vesicular, overexpressed in cancer, prosurvival protein 1	-3.2026	0.00157	0.0173	6.4557	12.6737	2.9824	66.9839	69.2118	65.3602
Tubb2b	tubulin, beta 2B class IIB	-3.2042	0.00108	0.0143	1.4034	5.9018	2.4906	30.3804	43.1596	31.7107
Tubb2a	tubulin, beta 2A class IIA	-3.2052	0.00444	0.033	5.2364	28.208	12.8525	110.132	155.126	113.085
Gm45062	predicted gene 45062	-3.2168	0.000132	0.0047	0.5401	1.811	0.5604	17.7596	15.1809	16.8858
Txk	TXK tyrosine kinase	-3.2176	8.76e-05	0.004	0.2358	0.8845	0.6397	16.154	10.0571	15.2062
Slc7a8	solute carrier family 7 (cationic amino acid transporter, y+ system), member 8	-3.234	0.00654	0.0423	13.4661	80.5533	25.4744	262.067	320.118	306.955
Phldb3	pleckstrin homology like domain, family B, member 3	-3.2499	1.14e-05	0.0018	4.3245	3.9492	2.6366	42.8876	44.218	40.5757
Suox	sulfite oxidase	-3.2713	8.03e-05	0.0038	2.1077	3.0217	1.3886	34.2148	23.4223	30.2431
Prkcb	protein kinase C, beta	-3.3016	0.000102	0.0043	4.7309	9.8362	5.9213	74.3761	66.1584	80.392
Pear1	platelet endothelial aggregation receptor 1	-3.3089	4.08e-05	0.0029	1.4694	3.1749	1.8905	27.8068	32.1937	29.3321
Fhl2	four and a half LIM domains 2	-3.3166	4.82e-05	0.0032	0.048	0.5546	0.4241	11.7479	9.9737	15.4029
Cd244a	CD244 molecule A	-3.3351	0.000289	0.007	8.9061	10.1975	4.0153	78.1213	85.9071	82.1473
Ptger3	prostaglandin E receptor 3 (subtype EP3)	-3.3364	0.00776	0.0473	11.4342	11.6832	1.4222	68.0102	78.2345	70.9932
Rgs18	regulator of G-protein signaling 18	-3.3414	0.000492	0.0092	33.9707	57.3048	22.4454	367.775	440.6	304.654
Ddah2	dimethylarginine dimethylaminohydrolase 2	-3.351	0.00166	0.0179	4.3096	6.5652	1.1545	43.2164	49.1299	40.4736
Dnase2b	deoxyribonuclease II beta	-3.3751	0.000735	0.0114	0.2407	1.9321	0.0692	15.3929	14.8262	15.7436
Ltc4s	leukotriene C4 synthase	-3.3774	4.54e-05	0.0031	4.4778	7.996	6.7171	74.2868	64.2601	85.8705
Taf9b	TATA-box binding protein associated factor 9B	-3.3782	3.33e-05	0.0026	0.4303	1.2939	0.8137	15.207	18.5945	20.064
Cd55b	CD55 molecule, decay accelerating factor for complement B	-3.4016	0.00122	0.0151	0.323	2.5945	0.249	17.4448	22.0697	15.4739
Tmem64	transmembrane protein 64	-3.4157	0.00016	0.0052	0.8322	1.4563	0.1943	14.8973	19.9646	18.5983
Bace2	beta-site APP-cleaving enzyme 2	-3.4194	0.000469	0.009	0.3509	1.6268	0.3168	23.785	12.4334	16.1861
Plscr4	phospholipid scramblase 4	-3.4346	0.000894	0.0127	0.3218	3.0762	1.5125	21.2555	27.9301	25.5773
Papss2	3'-phosphoadenosine 5'-phosphosulfate synthase 2	-3.4361	9.86e-05	0.0042	10.163	21.2085	16.0338	171.155	165.068	186.272
Col18a1	collagen, type XVIII, alpha 1	-3.4441	0.00721	0.045	1.3795	10.2169	1.0619	36.9783	52.2431	34.086
Egr1	early growth response 1	-3.4621	0.000107	0.0044	17.0419	34.5484	26.397	323.976	279.192	257.29
Ikzf2	IKAROS family zinc finger 2	-3.4629	0.00352	0.0286	1.5202	5.3061	0.2574	28.7045	30.7211	27.4285
Plxdc2	plexin domain containing 2	-3.4644	0.00627	0.0411	5.0907	35.2049	8.0221	139.413	140.471	133.678
Sema4c	sema domain, immunoglobulin domain (Ig), transmembrane domain (TM) and short cytoplasmic domain, (semaphorin) 4C	-3.4824	0.000889	0.0127	0.686	2.3135	1.8217	28.6232	16.0742	42.506
Tspan8	tetraspanin 8	-3.4925	3.43e-05	0.0026	0.4054	0.6611	0.0414	13.1492	12.5443	17.0881
P2rx7	purinergic receptor P2X, ligand-gated ion channel, 7	-3.4929	0.000653	0.0108	3.6383	11.9779	4.8445	88.0981	72.711	75.4347
Cetn4	centrin 4	-3.4958	0.000289	0.007	0.9058	3.3931	1.1631	28.8166	30.8523	26.373
Hic1	hypermethylated in cancer 1	-3.5011	0.000419	0.0084	1.5996	1.1355	0.1499	15.0045	20.6893	25.6919
Pakap	paralemmin A kinase anchor protein	-3.5147	0.000597	0.0103	0.3887	2.3322	0.3286	16.9416	23.4873	19.8941
Il6	interleukin 6	-3.542	0.0029	0.0253	0.8713	5.6716	0.6127	35.8758	28.5433	28.2026
Cd96	CD96 antigen	-3.5871	0.0015	0.0169	3.8479	3.9298	0.6982	51.0186	28.0217	45.6599
Tmtc2	transmembrane and tetratricopeptide repeat containing 2	-3.5895	0.00054	0.0097	0.6123	2.0234	0.1756	25.3347	15.3703	22.1878
Clnk	cytokine-dependent hematopoietic cell linker	-3.614	0.00559	0.0384	5.814	8.8477	1.1579	94.689	34.5229	77.1986
Tgfbr1	transforming growth factor, beta receptor I	-3.6191	0.000158	0.0052	9.4425	21.5951	10.9508	172.533	169.868	175.41
Slc6a9	solute carrier family 6 (neurotransmitter transporter, glycine), member 9	-3.6215	2.32e-06	0.0011	3.319	3.5048	2.7906	44.7484	58.7365	49.3167
Bmp7	bone morphogenetic protein 7	-3.6419	0.000391	0.0081	0.7362	2.3729	0.2732	22.7248	21.2564	26.4653
Padi2	peptidyl arginine deiminase, type II	-3.6585	0.000197	0.0058	4.4556	11.7019	8.6305	100.42	117.738	110.583
Enpp5	ectonucleotide pyrophosphatase/phosphodiesterase 5	-3.6614	1.8e-05	0.002	0.3825	1.17	0.4944	19.8181	21.8876	18.0592
Ddc	dopa decarboxylase	-3.6627	0.00341	0.028	0.1624	0.8102	0.2455	8.5257	43.2129	11.6399
Tpbgl	trophoblast glycoprotein-like	-3.6674	0.0011	0.0144	0.1612	0.8182	0	7.7974	26.2392	17.0703
Tmem9	transmembrane protein 9	-3.6675	2.18e-05	0.0022	16.7675	26.2509	15.6544	259.471	256.751	245.386
Gpr174	G protein-coupled receptor 174	-3.6715	0.000109	0.0044	0.2957	1.2883	0.1746	20.8068	18.8311	15.6595
Cuedc1	CUE domain containing 1	-3.6842	0.000337	0.0075	1.005	3.4679	0.8159	30.5304	34.0876	30.2319
Tespa1	thymocyte expressed, positive selection associated 1	-3.6951	0.00648	0.042	12.1512	26.8456	2.8266	143.808	160.192	129.428
Tspan13	tetraspanin 13	-3.7005	0.00837	0.0497	28.3423	17.4134	2.9524	163.574	215.05	130.953
Sytl3	synaptotagmin-like 3	-3.7239	0.000104	0.0043	0.8084	2.5366	1.7293	38.7207	26.7833	35.4851
Poln	DNA polymerase N	-3.7454	0.000642	0.0107	1.5484	3.192	0.3199	29.9282	34.9316	29.6094
Arhgap6	Rho GTPase activating protein 6	-3.7766	0.00161	0.0176	1.9884	6.2704	0.7178	41.1527	48.7621	44.8023
Rsad1	radical S-adenosyl methionine domain containing 1	-3.7967	0.0001	0.0043	2.5909	2.6669	0.8808	44.0648	37.9027	36.9148
Cttn	cortactin	-3.8021	0.00318	0.0268	0.7016	4.2298	0.5368	16.8738	45.6893	43.4839
Vegfc	vascular endothelial growth factor C	-3.8212	0.000104	0.0043	0.4854	1.6965	0.3043	22.7153	26.0766	21.9758
Cd59a	CD59a antigen	-3.8351	0.000446	0.0087	0.3188	2.1129	0.3115	24.969	30.1613	18.3384
Hgfac	hepatocyte growth factor activator	-3.8399	0.00379	0.03	1.8165	12.1904	1.8292	75.5599	51.7855	75.3678
Fermt2	fermitin family member 2	-3.8538	6.49e-07	0.0006	0.135	0.4059	0.1406	17.3049	16.9409	15.7486
Espn	espin	-3.8545	0.000584	0.0101	0.7495	2.0151	0.1873	23.4118	18.5978	38.6202
Vwa5a	von Willebrand factor A domain containing 5A	-3.8692	0.000537	0.0096	22.1668	67.7521	27.1741	501.232	544.981	509.689
Rnf180	ring finger protein 180	-3.9065	0.000726	0.0113	1.564	4.459	0.5809	37.9692	44.4989	41.0834
Tal1	T cell acute lymphocytic leukemia 1	-3.9308	0.00572	0.0389	11.0917	16.0011	1.4319	120.182	120.11	119.821
Rab19	RAB19, member RAS oncogene family	-3.9658	0.00246	0.0229	1.0936	10.4762	3.9531	78.8403	76.3138	72.5474
Dgki	diacylglycerol kinase, iota	-3.9691	0.000152	0.0051	0.2029	1.5084	0.1265	21.3561	22.2369	24.1314
Gm973	predicted gene 973	-3.9765	8.03e-07	0.0007	0.0969	0.3703	0.0586	17.0118	17.3619	17.7678
Prkca	protein kinase C, alpha	-3.9925	0.000528	0.0096	2.2954	9.655	3.8873	88.1233	84.6632	89.6392
Gask1b	golgi associated kinase 1B	-4.0116	0.00301	0.0259	1.2488	11.3837	2.2424	63.5044	77.5455	73.7824
Csf2rb2	colony stimulating factor 2 receptor, beta 2, low-affinity (granulocyte-macrophage)	-4.0216	0.0005	0.0093	34.2968	106.516	42.516	887.541	840.572	945.125
Radx	RPA1 related single stranded DNA binding protein, X-linked	-4.0237	0.00011	0.0044	0.3685	1.9118	1.061	35.4704	25.3459	35.7739
Rec8	REC8 meiotic recombination protein	-4.0445	0.0025	0.0231	0.2499	3.8138	0.0594	34.2596	21.5096	35.085
Ttc39b	tetratricopeptide repeat domain 39B	-4.0585	0.000458	0.0088	2.3045	8.4808	2.6212	76.4146	86.7289	76.2708
Gnai1	guanine nucleotide binding protein (G protein), alpha inhibiting 1	-4.0662	0.00566	0.0387	0.386	2.1527	0.154	9.6789	66.2674	31.9937
Gnb4	guanine nucleotide binding protein (G protein), beta 4	-4.084	0.000515	0.0094	2.0505	4.6943	0.7158	55.9325	53.315	46.016
Gpr34	G protein-coupled receptor 34	-4.0904	0.000329	0.0074	2.4425	7.1265	2.1518	83.0258	61.3234	82.2294
AI593442	expressed sequence AI593442	-4.0978	3.8e-06	0.0013	0.0062	0.2199	0.0689	19.8635	14.2314	19.7233
Rab37	RAB37, member RAS oncogene family	-4.1158	0.000189	0.0057	9.0167	17.1078	5.8802	186.371	180.462	190.268
Slco2b1	solute carrier organic anion transporter family, member 2b1	-4.1242	0.000599	0.0103	0.4803	2.5145	0.3428	26.0869	49.0262	26.3378
Cyp11a1	cytochrome P450, family 11, subfamily a, polypeptide 1	-4.164	0.000325	0.0074	45.5075	137.626	65.4845	1419.65	1317.06	1317.67
Pde1c	phosphodiesterase 1C	-4.1827	0.000363	0.0077	0.1511	2.2011	0.2374	29.0225	27.1336	31.3276
Nqo1	NAD(P)H dehydrogenase, quinone 1	-4.1903	9.4e-05	0.0041	8.1374	10.6405	4.1041	147.059	153.644	143.25
Spink2	serine peptidase inhibitor, Kazal type 2	-4.1936	7.31e-05	0.0037	0.305	1.3035	0.7757	23.9345	29.062	42.6211
Pdzk1ip1	PDZK1 interacting protein 1	-4.1979	0.0028	0.0248	0.4599	3.9038	0.4937	18.8177	53.4741	60.2257
Akr1c12	aldo-keto reductase family 1, member C12	-4.2097	0.00125	0.0153	23.2404	47.5362	9.8747	531.676	388.634	389.522
Cpeb1	cytoplasmic polyadenylation element binding protein 1	-4.2472	0.000224	0.0062	0.4102	2.3345	0.3329	32.6264	38.2903	31.4905
Carmil1	capping protein regulator and myosin 1 linker 1	-4.2549	0.000111	0.0044	1.8005	4.242	1.218	59.1266	57.2317	63.7172
Gata2	GATA binding protein 2	-4.2644	0.0045	0.0333	25.6012	59.4988	6.4742	383.093	491.522	450.354
Mrgpra4	MAS-related GPR, member A4	-4.2648	0.000473	0.009	0.1833	1.9079	0.119	22.2053	41.8777	26.4884
Rgs12	regulator of G-protein signaling 12	-4.2648	0.00062	0.0105	3.977	10.9922	2.4014	96.4158	129.573	112.38
Hrh4	histamine receptor H4	-4.276	4.94e-05	0.0032	0.1755	1.007	0	26.5512	22.2032	25.8334
Frmpd1	FERM and PDZ domain containing 1	-4.2915	7.28e-05	0.0037	0.2835	1.5212	0.1974	29.62	29.6024	30.0513
Rnase6	ribonuclease, RNase A family, 6	-4.301	0.000378	0.0079	16.0282	32.5809	10.4718	401.98	278.116	445.702
Igfbp5	insulin-like growth factor binding protein 5	-4.315	0.0031	0.0263	0.4919	8.243	1.3073	47.9455	65.8781	75.6391
Gp5	glycoprotein 5 (platelet)	-4.3314	0.00326	0.0272	0.1986	4.8236	0.204	25.6192	57.6791	42.8989
Samd13	sterile alpha motif domain containing 13	-4.339	5.54e-05	0.0034	0.1176	1.0884	0.2388	29.2552	33.303	22.0924
Kcne3	potassium voltage-gated channel, Isk-related subfamily, gene 3	-4.3747	0.000357	0.0077	3.1694	8.2722	2.6922	105.338	151.16	77.766
Otop1	otopetrin 1	-4.3835	0.000116	0.0045	0.6058	1.9447	0.2589	33.9682	33.0332	44.4821
Gata1	GATA binding protein 1	-4.3962	0.00215	0.021	3.7444	12.6209	1.2175	116.207	103.99	107.719
Car8	carbonic anhydrase 8	-4.4168	0.0006	0.0103	0.5856	3.9467	0.5307	47.8496	55.1112	41.6856
Grm6	glutamate receptor, metabotropic 6	-4.455	0.0015	0.0168	0.3267	4.0653	0.2557	49.5303	30.2912	55.308
Alox5	arachidonate 5-lipoxygenase	-4.4575	0.00209	0.0206	21.0657	102.974	111.884	1415.23	1358.42	1425.49
Cd200r3	CD200 receptor 3	-4.4648	0.00274	0.0245	12.0763	49.8228	6.6274	357.946	429.221	352.462
Ndst2	N-deacetylase/N-sulfotransferase (heparan glucosaminyl) 2	-4.4884	0.00141	0.0163	2.3655	13.0499	2.2368	118.914	105.814	134.127
Slc30a2	solute carrier family 30 (zinc transporter), member 2	-4.4914	0.00011	0.0044	0.4842	2.1511	0.4986	45.1172	48.7906	33.7315
Dnm3	dynamin 3	-4.4944	1.1e-05	0.0018	0.2251	0.9552	0.2247	31.4171	28.4616	34.1755
Cd55	CD55 molecule, decay accelerating factor for complement	-4.5006	0.00315	0.0266	4.1072	22.7973	2.6376	167.822	216.616	138.589
Sytl2	synaptotagmin-like 2	-4.5272	0.000257	0.0066	0.5975	3.0867	0.5864	42.1184	60.9578	46.5292
Tpsb2	tryptase beta 2	-4.5487	0.00217	0.0212	249.172	1180.06	234.713	7712.32	12651.2	9148.7
Cadm3	cell adhesion molecule 3	-4.6465	0.000106	0.0044	0.5669	2.6503	0.7633	50.5637	46.6751	63.4543
Fam174b	family with sequence similarity 174, member B	-4.6838	0.000258	0.0066	2.6407	6.9699	1.5015	97.4871	112.034	109.693
Tmeff2	transmembrane protein with EGF-like and two follistatin-like domains 2	-4.7009	0.000106	0.0044	0.3396	2.0665	0.3011	46.5432	41.4447	45.5924
Atp8b5	ATPase, class I, type 8B, member 5	-4.7041	0.00041	0.0083	0.6992	4.1812	0.6012	61.3004	66.7675	58.128
Gna14	guanine nucleotide binding protein, alpha 14	-4.7145	0.000365	0.0078	1.047	5.358	1.0882	79.6069	78.7109	75.5504
Scin	scinderin	-4.7194	0.00437	0.0327	33.2212	76.9816	6.8901	654.164	816.945	717.366
Adora3	adenosine A3 receptor	-4.7403	0.000646	0.0107	4.4743	17.4806	3.8017	207.248	214.323	205.851
Lat	linker for activation of T cells	-4.7446	0.00119	0.015	10.7317	42.7086	7.8134	424.643	485.866	419.116
Nrip3	nuclear receptor interacting protein 3	-4.7561	0.00112	0.0144	0.784	7.7256	1.4196	93.4646	95.7677	80.3062
Hs6st2	heparan sulfate 6-O-sulfotransferase 2	-4.7575	0.000665	0.0109	1.8198	7.8388	1.1549	107.111	97.6394	98.6687
Gp1ba	glycoprotein 1b, alpha polypeptide	-4.7802	0.000812	0.0121	1.5603	9.4067	1.7749	122.572	107.046	113.892
Cadm1	cell adhesion molecule 1	-4.8391	0.000243	0.0064	1.05	5.7078	2.4686	116.738	90.1356	103.231
Prnp	prion protein	-4.8484	0.00132	0.0156	12.6046	32.4237	8.4799	459.881	253.55	877.458
Inpp4b	inositol polyphosphate-4-phosphatase, type II	-4.9015	0.00152	0.017	3.4997	21.8095	3.5051	232.126	218.558	240.192
Mab21l1	mab-21-like 1	-4.9332	0.000232	0.0063	0.5498	3.3365	0.4668	60.8602	64.726	68.1442
Slc45a3	solute carrier family 45, member 3	-4.946	0.00128	0.0154	2.4518	14.4067	1.9966	173.687	156.504	168.617
Rab27b	RAB27B, member RAS oncogene family	-4.9567	0.00183	0.019	3.8805	17.7055	1.7115	183.222	206.044	193.355
Cobl	cordon-bleu WH2 repeat	-5.0028	0.00057	0.01	0.941	6.1419	0.8916	87.6435	95.5084	100.032
F2r	coagulation factor II (thrombin) receptor	-5.053	0.00297	0.0257	8.5509	47.4089	4.5005	400.737	488.442	472.176
Itga2b	integrin alpha 2b	-5.0677	0.00293	0.0255	11.649	50.0787	4.4305	478.794	557.706	492.699
Kit	KIT proto-oncogene receptor tyrosine kinase	-5.1743	0.00191	0.0195	35.978	70.6594	8.2685	981.839	1119.16	1049.34
Hs3st1	heparan sulfate (glucosamine) 3-O-sulfotransferase 1	-5.2166	0.001	0.0136	0.2681	3.0759	0.1632	88.11	33.9662	98.1989
Ctla2a	cytotoxic T lymphocyte-associated protein 2 alpha	-5.2179	0.00156	0.0173	21.1344	78.5848	10.1394	982.516	1142.38	898.569
Maob	monoamine oxidase B	-5.2306	0.00233	0.0222	2.5664	23.2391	2.766	271.619	206.426	303.71
Calca	calcitonin/calcitonin-related polypeptide, alpha	-5.3097	0.00121	0.0151	2.9234	17.0664	3.519	302.387	402.653	162.192
Rgs13	regulator of G-protein signaling 13	-5.3183	0.00127	0.0154	0.7889	4.3646	0.658	55.3885	224.596	78.4518
Ms4a2	membrane-spanning 4-domains, subfamily A, member 2	-5.3288	0.00131	0.0156	18.1029	78.32	11.1449	1094.09	1152.47	944.836
Slc18a2	solute carrier family 18 (vesicular monoamine), member 2	-5.3316	0.000996	0.0136	6.6048	28.2178	3.9913	431.136	393.529	423.794
Rprm	reprimo, TP53 dependent G2 arrest mediator candidate	-5.3854	0.000904	0.0128	3.9307	25.4839	5.1905	391.048	403.568	371.227
Tpsg1	tryptase gamma 1	-5.47	0.00136	0.016	15.6222	85.0224	12.4126	1147.16	1285.39	1129.78
Gzmb	granzyme B	-5.5098	0.00587	0.0396	55.3192	328.257	16.9637	3273.78	3081.78	3120.08
Avil	advillin	-5.5279	0.000553	0.0098	3.901	18.7869	4.0039	428.55	272.63	404.468
Il1rl1	interleukin 1 receptor-like 1	-5.5849	0.00125	0.0153	7.2428	38.7423	4.9023	575.495	645.132	573.006
Ptprg	protein tyrosine phosphatase, receptor type, G	-5.6403	0.00189	0.0194	2.3617	18.8155	1.4461	277.072	232.52	310.378
Fcer1a	Fc receptor, IgE, high affinity I, alpha polypeptide	-5.6931	0.00138	0.0161	40.2722	253.573	39.1289	3717.37	4434.87	3538.48
Cma1	chymase 1, mast cell	-5.8581	0.000547	0.0097	163.377	697.4	143.573	16007.5	12714.9	15911.2
Tph1	tryptophan hydroxylase 1	-5.8971	0.00177	0.0185	57.011	389.332	45.7209	6189.34	5690.88	6353.61
