# Supplementary material for: Targeted Inhibition of the NUP98-NSD1 Fusion Oncogene in Acute Myeloid Leukemia
Source: Cancers (Basel). 2020 Sep 26;12(10):2766. doi: 10.3390/cancers12102766 (PMC7600396; doi:10.3390/cancers12102766)
Supplement: Supplementary file 1 [file cancers-12-02766-s001.zip › 200722_Supplementary table S6.xlsx]

## Sheet: Sheet1
Supplementary Table S6: Top 500 differentially expressed genes between NUP98-NSD1+NRASG12D and NUP98-NSD1 transfromed cells .
Gene	Description	log2Fold Change	P.Value	adusted .P.Value	NUP98-NSD1+ NRASG12D-1(FPKM)	NUP98-NSD1+ NRASG12D-2(FPKM)	NUP98-NSD1+ NRASG12D-3(FPKM)	NUP98-NSD1-1(FPKM)	NUP98-NSD1-2(FPKM)	NUP98-NSD1-3(FPKM)
Stfa3	stefin A3	4.84656	0.0331435	0.24564	20.7749	119.618	969.444	5.9537	0.966347	6.8268
Cstdc5	cystatin domain containing 5	4.46556	0.0165091	0.174288	218.676	1058.12	4076.26	57.4543	24.4239	58.188
Stfa2	stefin A2	4.4238	0.0392583	0.26291	5.22065	50.741	278.628	1.21468	0.225419	2.35401
Spp1	secreted phosphoprotein 1	4.13314	0.00670292	0.113595	1259.48	5746.49	10243	315.71	242.717	176.965
Cstdc4	cystatin domain containing 4	3.99429	0.0230631	0.204699	168.725	595.2	2898.87	63.2267	22.2951	47.4543
Csta2	cystatin A family member 2	3.88743	0.0192024	0.186791	108.883	276.925	1528.35	35.8433	15.0067	23.4346
Csta3	cystatin A family member 3	3.8699	0.0294839	0.230525	13.5081	57.0028	322.98	4.26733	2.24548	4.10316
Cstdc6	cystatin domain containing 6	3.81215	0.0167646	0.175151	24.3662	89.9986	319.585	7.6372	3.26747	6.24401
Stfa2l1	stefin A2 like 1	3.66586	0.02899	0.229224	15.831	57.5322	269.187	6.16116	1.74804	5.61542
Arg1	arginase, liver	3.61026	0.0181716	0.182293	44.5694	144.683	172.506	17.3794	12.3265	1.58202
Cd177	CD177 antigen	3.4548	0.0259194	0.215945	15.8573	59.3128	227.207	7.67095	3.55755	3.45379
Klk1b11	kallikrein 1-related peptidase b11	3.39143	0.0337896	0.247912	2.3907	38.3689	41.4321	0.95605	0.608887	0.557629
Apoc2	apolipoprotein C-II	3.3873	2.55641e-05	0.0180372	66.0967	98.8728	102.285	8.0343	6.84514	7.52428
S100a9	S100 calcium binding protein A9 (calgranulin B)	3.30367	0.0140836	0.161407	527.045	1090.71	4272.74	180.502	113.169	122.493
S100a8	S100 calcium binding protein A8 (calgranulin A)	3.19634	0.0106038	0.141342	1431.01	2048.72	8628.78	410.055	264.614	300.237
Ccnd1	cyclin D1	3.13883	0.00104197	0.0572268	18.5172	40.8079	48.4164	2.16218	3.84591	2.8507
Gpnmb	glycoprotein (transmembrane) nmb	3.134	0.0316693	0.239313	196.12	2209.54	1480.81	118.23	84.0633	93.1046
Padi4	peptidyl arginine deiminase, type IV	3.09257	0.0402635	0.266164	12.113	74.5583	173.229	9.29746	5.25513	3.31784
Ltf	lactotransferrin	2.98114	0.0355438	0.251793	34.0372	296.811	273.677	27.8781	11.2746	15.4241
Pid1	phosphotyrosine interaction domain containing 1	2.96988	0.0413655	0.269162	2.3977	25.6478	37.456	0.618789	0.596112	1.80211
Cd81	CD81 antigen	2.9395	0.00325408	0.0835912	135.466	227.42	259.315	35.3288	35.4593	12.5695
Csta1	cystatin A1	2.87537	0.0366248	0.254175	2.17753	11.4163	37.8162	0.643849	0.465446	0.60896
Mmp13	matrix metallopeptidase 13	2.8437	0.0297193	0.231528	18.0629	180.312	35.7528	5.47709	6.91051	5.70198
Hpse	heparanase	2.84059	0.00184558	0.0667589	27.8498	58.7616	83.7046	7.07338	6.47372	5.58524
Stfa1	stefin A1	2.83667	0.0022814	0.0719586	284.919	468.499	545.389	88.3435	33.7479	63.8071
Nras	neuroblastoma ras oncogene	2.81401	0.00237385	0.0729613	244.661	262.151	701.083	50.3298	47.6805	51.2279
Slc16a3	solute carrier family 16 (monocarboxylic acid transporters), member 3	2.80794	0.00847757	0.126963	86.4005	97.9873	358.43	19.276	16.2817	24.8413
Ngp	neutrophilic granule protein	2.80548	0.039505	0.26362	324.565	1733.89	2215.75	303.371	157.39	75.014
Rnase4	ribonuclease, RNase A family 4	2.79183	0.0212587	0.197268	6.71933	56.4109	16.8685	2.63408	1.88297	1.2759
Sept5	septin 5	2.76946	0.0301223	0.232515	4.73577	15.588	53.3843	1.60188	1.95636	1.12199
Slfn1	schlafen 1	2.68248	0.0188867	0.185424	29.6893	124.047	120.695	7.0033	9.07507	20.8923
Oas3	2'-5' oligoadenylate synthetase 3	2.6385	0.0238866	0.20824	15.2121	89.7305	44.5303	3.04894	5.02094	10.3784
C5ar1	complement component 5a receptor 1	2.63348	0.0124384	0.154147	25.4169	112.119	104.618	10.6508	7.96483	11.6469
Lcn2	lipocalin 2	2.63139	0.0124748	0.154189	87.6167	149.846	424.416	34.9934	20.5471	29.8229
Cd14	CD14 antigen	2.62022	0.0182086	0.182577	42.2263	80.9961	237.503	18.3975	17.1025	9.35749
Lipg	lipase, endothelial	2.61977	0.0198395	0.190562	18.2242	104.873	75.3462	9.72279	8.98034	5.25289
Msr1	macrophage scavenger receptor 1	2.59636	0.0277342	0.223551	19.0805	151.275	79.8281	8.5867	9.19035	10.4383
Lgals3	lectin, galactose binding, soluble 3	2.55499	0.013332	0.157917	677.394	3138.21	2393.13	340.343	253.99	287.637
Pde2a	phosphodiesterase 2A, cGMP-stimulated	2.54692	0.042219	0.272076	7.16224	14.6451	69.7407	4.04472	2.59859	1.49337
Ifitm6	interferon induced transmembrane protein 6	2.52308	0.00512848	0.101834	100.015	52.2193	90.3765	21.1784	6.67938	14.1866
Tmem119	transmembrane protein 119	2.50931	0.0194204	0.188134	42.2538	15.3219	65.78	8.64507	6.76084	2.41264
Inhba	inhibin beta-A	2.49878	0.0448472	0.281278	1.91626	13.923	26.4596	0.893836	1.04878	0.705763
Itgam	integrin alpha M	2.48859	0.0136371	0.15939	31.6203	117.044	138.059	16.7927	12.0135	12.0819
Rtp4	receptor transporter protein 4	2.48439	0.025853	0.215785	47.1938	198.565	80.7717	7.8578	14.3907	31.9208
Tst	thiosulfate sulfurtransferase, mitochondrial	2.47831	0.0384883	0.260412	9.6526	17.8772	75.7613	4.91465	4.44927	1.76777
Sdc3	syndecan 3	2.47693	0.0162927	0.173371	4.85495	24.3172	10.7249	0.470775	0.982133	2.45524
Ctsl	cathepsin L	2.47079	0.0253864	0.214465	126.157	811.382	235.643	63.5612	49.8589	42.7026
Mcemp1	mast cell expressed membrane protein 1	2.43872	0.0422569	0.272201	22.1562	33.6437	166.998	12.819	5.49077	8.42848
Cxcl2	chemokine (C-X-C motif) ligand 2	2.43576	0.00190463	0.0667589	9.33244	24.888	20.1838	2.33612	2.26788	2.28159
Zbp1	Z-DNA binding protein 1	2.42976	0.0122417	0.152783	30.3186	126.504	55.9871	7.40839	9.98297	14.7534
Mgll	monoglyceride lipase	2.42805	0.0193374	0.187759	5.77674	16.1058	33.1632	2.99832	2.05533	1.07989
B430306N03Rik	RIKEN cDNA B430306N03 gene	2.42676	0.0202838	0.192614	6.72004	25.7575	40.4067	3.38264	2.16799	2.96309
Tnfrsf23	tumor necrosis factor receptor superfamily, member 23	2.39551	0.0284476	0.226503	5.90167	14.3222	43.4178	2.9773	2.34101	1.42664
Lrrc27	leucine rich repeat containing 27	2.39331	0.0168381	0.175572	5.45935	15.4983	30.9216	2.1001	2.35523	1.25549
Ifi209	interferon activated gene 209	2.38735	0.0100697	0.138023	20.0359	60.4695	26.8097	3.03907	5.18263	9.05465
Lyz2	lysozyme 2	2.38654	0.00517233	0.102129	3370.05	8812.59	9553.91	1471.96	1041.88	1291.59
Mapk13	mitogen-activated protein kinase 13	2.38434	0.0164188	0.173856	8.96448	8.5015	36.7325	2.71924	1.97457	1.26887
Cd38	CD38 antigen	2.35087	0.000843557	0.0555242	7.50494	14.0236	12.8203	2.08189	0.999107	1.15906
Lyz1	lysozyme 1	2.34498	0.00608074	0.108826	62.0775	170.299	178.972	28.1634	19.209	24.1606
Atf3	activating transcription factor 3	2.33616	0.000879237	0.055642	39.4595	58.1966	27.0036	6.68642	6.56803	7.95495
Hebp1	heme binding protein 1	2.33054	0.0076354	0.120858	3.04795	7.99924	12.8599	0.931551	0.318735	0.557581
Isg15	ISG15 ubiquitin-like modifier	2.31553	0.0467399	0.287433	41.6037	230.748	76.4888	8.57229	16.5853	35.8472
Upp1	uridine phosphorylase 1	2.31527	0.0461228	0.285129	17.5839	46.092	141.841	14.0541	8.3719	6.18712
Oas1g	2'-5' oligoadenylate synthetase 1G	2.31396	0.0208673	0.195334	20.6069	99.012	34.1009	5.33453	6.91729	11.3016
Oasl2	2'-5' oligoadenylate synthetase-like 2	2.30732	0.0468484	0.287682	32.1148	140.744	28.4036	5.4341	7.11643	20.7952
F13a1	coagulation factor XIII, A1 subunit	2.29925	0.00850443	0.127218	332.159	268.984	616.341	128.76	74.7892	46.3517
Fcgr4	Fc receptor, IgG, low affinity IV	2.29522	0.00244404	0.0736892	7.62629	19.3083	16.377	2.37649	1.47187	2.08453
Themis2	thymocyte selection associated family member 2	2.29491	0.00434392	0.0947914	19.247	58.6019	42.9753	6.68897	6.51654	6.77025
Fcnb	ficolin B	2.28708	0.0103087	0.139413	94.1733	84.0948	91.4227	32.7943	20.8376	7.72393
Evl	Ena-vasodilator stimulated phosphoprotein	2.28249	0.00180574	0.0666098	38.0422	82.5896	65.7991	14.6695	10.7756	9.25946
Slc25a24	solute carrier family 25 (mitochondrial carrier, phosphate carrier), member 24	2.27873	0.00722871	0.118154	8.86107	18.4682	33.4571	3.16356	2.72427	2.73355
Ifi204	interferon activated gene 204	2.26105	0.0218774	0.199951	23.1753	87.5012	21.091	5.0802	5.37933	10.064
App	amyloid beta (A4) precursor protein	2.25721	0.00795	0.12292	54.2221	90.0019	172.537	24.6914	20.0644	13.7487
Tcf7l2	transcription factor 7 like 2, T cell specific, HMG box	2.2539	0.00870967	0.129023	7.9429	15.0485	16.9834	2.05597	0.637157	3.75416
Itgb2l	integrin beta 2-like	2.25142	0.015332	0.168764	4.11399	16.028	18.6906	2.07291	1.3331	1.21547
Camp	cathelicidin antimicrobial peptide	2.25074	0.0203467	0.192719	31.6336	68.4462	61.4925	23.3879	7.73571	5.16662
Clec4d	C-type lectin domain family 4, member d	2.24876	0.00908928	0.131866	41.1062	105.791	134.969	22.0854	15.5187	13.9339
Mpeg1	macrophage expressed gene 1	2.24753	0.0107134	0.142226	51.1526	180.01	137.329	23.1711	17.2214	26.6881
Tmem171	transmembrane protein 171	2.24163	0.00452787	0.0964199	5.39417	15.2704	15.4975	1.6691	1.64598	1.29752
Slc22a4	solute carrier family 22 (organic cation transporter), member 4	2.2399	0.00330255	0.0837735	8.58223	5.77745	15.843	1.78937	1.00363	0.856937
Dnmt3l	DNA (cytosine-5-)-methyltransferase 3-like	2.22435	0.00738511	0.119696	8.76283	12.339	30.1031	2.74633	2.69151	1.87017
Aldh3b1	aldehyde dehydrogenase 3 family, member B1	2.22388	0.020591	0.193788	31.286	56.8041	143.388	18.6806	11.2488	9.96495
Anxa2	annexin A2	2.22226	0.00408401	0.0921338	590.058	632.865	1037.19	247.464	145.413	104.235
Oas2	2'-5' oligoadenylate synthetase 2	2.21567	0.038028	0.258407	6.87753	34.3788	7.74557	1.2043	1.13014	4.17958
Cd68	CD68 antigen	2.21196	0.0258164	0.215785	129.822	681.753	455.618	82.1343	67.3675	71.1554
Hcar2	hydroxycarboxylic acid receptor 2	2.20575	0.0494042	0.297442	5.99565	13.2295	51.935	3.93676	2.72318	1.9202
Ly6c2	lymphocyte antigen 6 complex, locus C2	2.20287	0.0149404	0.166301	1344.9	1383.86	3673.87	610.804	465.447	244.957
Vsir	V-set immunoregulatory receptor	2.20129	0.00573435	0.107122	70.5764	81.1735	167.67	28.7137	21.7528	14.0864
Ppbp	pro-platelet basic protein	2.1948	0.0239228	0.208385	5.37294	32.2123	11.4738	2.53919	1.74484	1.83213
Oas1a	2'-5' oligoadenylate synthetase 1A	2.18274	0.0103401	0.139413	42.9113	140.183	75.0581	12.1354	14.8656	23.1763
Ifi211	interferon activated gene 211	2.17231	0.0357638	0.252448	15.9032	61.2741	11.6288	2.58029	4.06269	7.0084
Tlr13	toll-like receptor 13	2.16644	0.00953404	0.134808	15.9201	50.8919	38.8	7.86648	4.37578	7.10407
Cd300ld	CD300 molecule like family member d	2.16177	0.00233178	0.0720473	11.2007	25.0454	22.5909	4.38636	2.99523	2.88821
Trem2	triggering receptor expressed on myeloid cells 2	2.1496	0.0308741	0.235585	41.8834	241.965	82.5944	24.1542	20.754	17.2213
Bst1	bone marrow stromal cell antigen 1	2.14853	0.00518883	0.10221	15.1158	37.3711	29.107	6.89561	3.26954	5.33637
Ly6c1	lymphocyte antigen 6 complex, locus C1	2.14015	0.0139193	0.160736	309.708	328.098	853.617	139.016	114.418	62.1324
Tpm4	tropomyosin 4	2.13666	0.00357147	0.0867936	54.4474	84.4491	70.3644	22.8828	8.89614	15.8236
Wfdc21	WAP four-disulfide core domain 21	2.1267	0.0191209	0.186371	129.557	93.2598	359.537	50.5752	36.0472	26.879
Alcam	activated leukocyte cell adhesion molecule	2.12249	0.0222972	0.202126	15.2758	70.7455	49.2164	9.73758	8.01386	6.33782
Clec2i	C-type lectin domain family 2, member i	2.11366	0.032774	0.24379	10.8849	14.7969	51.8654	6.39134	4.05636	2.27608
Lrp1	low density lipoprotein receptor-related protein 1	2.1113	0.00866871	0.128675	6.61721	23.5768	17.4564	2.50867	2.37673	2.61523
Glrx	glutaredoxin	2.10093	0.00940277	0.133975	230.541	315.304	613.558	111.926	90.9593	53.9004
Acot1	acyl-CoA thioesterase 1	2.09895	0.00143216	0.0618664	6.46145	5.90687	12.9464	1.10309	0.980526	1.19477
St14	suppression of tumorigenicity 14 (colon carcinoma)	2.0935	0.0164244	0.173856	12.035	20.453	44.0335	5.29066	6.12528	2.61428
F7	coagulation factor VII	2.09236	0.0370191	0.255456	45.9528	135.075	224.115	43.2707	19.2404	19.6976
Ceacam1	carcinoembryonic antigen-related cell adhesion molecule 1	2.09165	0.019412	0.188134	20.5104	70.5856	79.7046	12.945	10.9972	8.59229
Itgb2	integrin beta 2	2.08967	0.035781	0.252459	112.703	298.888	631.476	84.1174	66.486	47.6839
Pram1	PML-RAR alpha-regulated adaptor molecule 1	2.08309	0.0149433	0.166301	9.03511	16.5362	38.9381	3.92207	3.34857	3.3165
Isg20	interferon-stimulated protein	2.0791	0.0112051	0.144932	16.0147	53.2497	36.614	4.86138	7.12667	8.66151
Gatm	glycine amidinotransferase (L-arginine:glycine amidinotransferase)	2.07899	0.0349302	0.25058	64.1154	38.9784	88.4136	19.1441	25.076	4.87506
Clec5a	C-type lectin domain family 5, member a	2.04807	0.0324721	0.242361	190.364	178.736	597.87	101.121	76.8268	35.6428
Ctss	cathepsin S	2.04521	0.0323308	0.242075	363.33	1630.24	383.192	138.286	136.719	168.296
Cysltr1	cysteinyl leukotriene receptor 1	2.04239	0.00407363	0.0920241	13.4627	18.6893	8.94416	3.64656	1.34856	2.71242
Dhrs3	dehydrogenase/reductase (SDR family) member 3	2.03671	0.0476247	0.290594	30.4406	195.175	111.92	24.885	22.3481	15.6831
Gm21188	predicted gene, 21188	2.03659	0.0305323	0.234243	11.6679	63.4516	19.2719	5.39124	4.74537	5.52684
Trem1	triggering receptor expressed on myeloid cells 1	2.03035	0.00222221	0.0712691	19.3686	14.7111	28.3759	5.69247	4.32597	2.86891
Adrb2	adrenergic receptor, beta 2	2.02308	0.011038	0.143901	6.88159	18.078	23.7528	3.46531	2.15878	2.92987
Slc40a1	solute carrier family 40 (iron-regulated transporter), member 1	2.01891	0.0128704	0.155987	7.92263	24.6782	23.5598	3.77615	4.37176	2.29481
Hsd11b1	hydroxysteroid 11-beta dehydrogenase 1	2.01296	0.0239483	0.20852	25.1625	36.3506	84.355	15.3454	11.1038	5.41216
Ifi207	interferon activated gene 207	2.01126	0.038757	0.261187	9.64511	52.0729	13.2544	3.28272	3.29535	5.68198
Pilra	paired immunoglobin-like type 2 receptor alpha	2.00804	0.0447371	0.280911	40.8582	60.5746	206.806	26.2742	11.5632	23.0186
Cldn15	claudin 15	2.00451	0.045118	0.281905	59.2429	34.2002	73.6564	21.2147	20.8535	4.04779
Sgk1	serum/glucocorticoid regulated kinase 1	1.99627	0.0499385	0.29944	7.81425	39.9836	50.2419	5.67171	5.03271	6.24208
Egln3	egl-9 family hypoxia-inducible factor 3	1.99475	0.0376019	0.257621	38.7658	15.7226	38.5762	9.8787	10.7712	2.24649
Agpat4	1-acylglycerol-3-phosphate O-acyltransferase 4 (lysophosphatidic acid acyltransferase, delta)	1.98877	0.0450194	0.281681	3.16728	11.6001	24.1698	2.20738	1.23164	1.95322
Stom	stomatin	1.97279	0.0127065	0.155314	66.7137	93.5053	117.955	33.3774	29.1234	11.1543
Cd300c2	CD300C molecule 2	1.96928	0.0137454	0.15995	17.1016	61.4885	38.608	9.00243	6.58573	8.83463
Maged1	melanoma antigen, family D, 1	1.96611	0.00338018	0.0844257	15.7467	13.2143	18.6855	4.80309	4.08989	1.65986
Ccl9	chemokine (C-C motif) ligand 9	1.95969	0.0358207	0.252508	177.462	415.266	624.439	119.655	133.468	47.6588
Anxa3	annexin A3	1.9569	0.0214487	0.198169	186.62	211.067	260.093	86.4818	80.6576	23.853
Slfn5	schlafen 5	1.95298	0.0456505	0.283534	6.00658	31.5092	9.50726	1.20821	2.43153	4.44195
Cmpk2	cytidine monophosphate (UMP-CMP) kinase 2, mitochondrial	1.95117	0.0346908	0.249809	16.3404	75.3849	26.3378	5.00629	7.59386	11.1326
Fcgrt	Fc receptor, IgG, alpha chain transporter	1.94903	0.0419419	0.271326	6.75208	37.6771	8.91319	3.42032	2.88564	2.00624
Scpep1	serine carboxypeptidase 1	1.94717	0.0171953	0.177177	38.3532	124.63	56.8005	22.5436	16.5167	11.0839
Marcksl1	MARCKS-like 1	1.94285	0.00428947	0.0940882	154.942	166.632	277.519	61.2248	60.0251	32.7392
Dhx58	DEXH (Asp-Glu-X-His) box polypeptide 58	1.92231	0.0229389	0.204355	13.3431	52.6939	28.4708	4.65084	6.12294	9.35553
Dpep2	dipeptidase 2	1.92066	0.0011568	0.058785	54.092	88.7673	84.1533	21.3939	14.6017	21.2116
Ebi3	Epstein-Barr virus induced gene 3	1.92032	0.00523611	0.102623	45.9709	80.2207	88.9911	25.6081	16.5969	12.5214
Ly9	lymphocyte antigen 9	1.92	0.0215917	0.19871	11.3274	47.9174	21.3159	6.20054	5.73718	4.11885
Mmp8	matrix metallopeptidase 8	1.91983	0.00428523	0.0940882	470.884	501.589	370.418	168.61	71.5905	131.068
Il13ra1	interleukin 13 receptor, alpha 1	1.91636	0.00513795	0.101895	11.8912	6.04991	12.1251	2.81832	0.974878	1.94119
Xdh	xanthine dehydrogenase	1.90874	0.00761585	0.120843	16.7413	48.6165	28.9728	7.98657	5.75561	7.20955
Glipr2	GLI pathogenesis-related 2	1.90857	0.00768671	0.121014	66.2799	72.3134	128.702	31.5281	24.0485	13.8376
Trem3	triggering receptor expressed on myeloid cells 3	1.90668	0.0448407	0.281278	103.815	55.7123	125.808	38.5312	35.7054	8.85537
Snx24	sorting nexing 24	1.89828	0.0141246	0.161407	4.42541	12.9527	12.3546	2.42683	2.08035	0.848903
Hk3	hexokinase 3	1.89545	0.0363297	0.253284	87.3554	134.545	212.909	50.2017	57.7995	15.5243
Sirpa	signal-regulatory protein alpha	1.89159	0.00710637	0.117021	112.447	284.62	199.123	64.0725	45.968	40.5339
Nxpe5	neurexophilin and PC-esterase domain family, member 5	1.88638	0.00937987	0.13397	18.0471	44.3545	32.3173	10.9732	6.84098	5.06697
Itga1	integrin alpha 1	1.87419	0.00202521	0.0679359	5.08878	4.69078	9.59429	1.35183	0.800026	0.760066
Rnf213	ring finger protein 213	1.85531	0.0200406	0.191512	6.27927	26.1217	11.4764	2.54193	2.35592	3.37453
Hck	hemopoietic cell kinase	1.85514	0.000738886	0.0521334	23.6944	38.5248	36.2859	9.30487	6.80249	8.55832
Cd28	CD28 antigen	1.84759	0.0133041	0.157767	7.69061	21.5052	14.3397	4.70631	3.07528	1.76755
Mpzl1	myelin protein zero-like 1	1.84492	0.0219768	0.200516	8.07893	13.8655	27.5074	4.9023	3.96163	1.83401
Cxcl10	chemokine (C-X-C motif) ligand 10	1.83015	0.0265131	0.218178	2.81776	10.5665	13.1493	0.996979	1.63135	1.64484
Tmem37	transmembrane protein 37	1.82942	0.00518054	0.102196	5.33946	10.1249	3.59133	0.754613	1.21519	0.855923
Mcub	mitochondrial calcium uniporter dominant negative beta subunit	1.82841	0.00564319	0.106366	16.654	24.9415	36.3664	9.11347	4.91729	5.38373
Bdh1	3-hydroxybutyrate dehydrogenase, type 1	1.82092	0.00764191	0.120858	38.0032	32.5526	57.1496	16.479	12.0269	6.57812
Sgms2	sphingomyelin synthase 2	1.82087	0.0200816	0.191789	26.7089	41.5378	96.0435	14.9991	13.5248	10.1621
Rab7b	RAB7B, member RAS oncogene family	1.82042	0.00926066	0.133438	21.6744	52.3441	26.6516	9.43608	10.1923	5.49957
Ccl3	chemokine (C-C motif) ligand 3	1.81996	0.0489056	0.295515	99.1115	168.384	422.539	70.5165	71.36	30.5323
Plin2	perilipin 2	1.81669	0.0366757	0.254175	147.404	314.072	717.351	96.257	93.5858	82.5245
Ifi206	interferon activated gene 206	1.81579	0.0416345	0.270165	4.85354	17.5986	4.56856	0.473066	1.54517	2.70579
Bnip3	BCL2/adenovirus E1B interacting protein 3	1.81542	0.0074062	0.119761	121.781	67.125	169.921	35.5131	34.0599	24.6143
Cybb	cytochrome b-245, beta polypeptide	1.81103	0.00935152	0.133927	56.1655	144.024	87.0186	33.1978	19.3836	23.2295
Sirpb1c	signal-regulatory protein beta 1C	1.80994	0.00100983	0.0565831	40.9641	55.5539	42.847	14.7506	8.90013	14.4812
Atp1a3	ATPase, Na+/K+ transporting, alpha 3 polypeptide	1.80602	0.0360269	0.252959	10.6769	14.1933	42.0247	6.4633	5.48187	2.69037
Tnfrsf26	tumor necrosis factor receptor superfamily, member 26	1.80547	0.0210474	0.196097	56.6873	81.6027	116.581	34.1506	29.1733	11.3696
Arrdc4	arrestin domain containing 4	1.80092	0.00546398	0.10447	15.3279	19.873	33.0531	7.5313	5.50438	3.94374
Eps8	epidermal growth factor receptor pathway substrate 8	1.79587	0.030111	0.232515	10.6564	42.3521	33.7851	8.52824	5.15807	6.15618
Mndal	myeloid nuclear differentiation antigen like	1.79271	0.0240775	0.208782	30.9541	77.0055	19.3876	10.0014	8.67656	10.4781
Tubb6	tubulin, beta 6 class V	1.79217	0.00711449	0.117021	67.7636	75.4254	163.485	22.7738	27.8449	29.3437
Ckap4	cytoskeleton-associated protein 4	1.78934	0.0028084	0.0782218	5.59738	6.05156	8.37672	1.9867	1.32923	0.518352
Plaur	plasminogen activator, urokinase receptor	1.78767	0.0406229	0.267371	39.6216	79.3042	196.273	28.5853	22.1489	21.8312
Spaca9	sperm acrosome associated 9	1.78692	0.00375586	0.0884068	10.026	15.8099	23.9424	4.29849	3.41848	3.80559
Olfml2b	olfactomedin-like 2B	1.78439	0.0301309	0.232515	4.42966	4.56343	17.2303	2.12575	0.98261	1.17397
Clec4e	C-type lectin domain family 4, member e	1.7769	0.0200268	0.191467	49.6019	73.2696	157.971	30.5696	24.961	17.1137
Hal	histidine ammonia lyase	1.77145	0.010976	0.143501	1.82789	3.49627	7.06859	0.5975	0.362809	0.184299
Gsap	gamma-secretase activating protein	1.76482	0.00569681	0.106806	6.69292	12.5943	17.09	3.05938	2.84369	2.08949
Crybg1	crystallin beta-gamma domain containing 1	1.76448	0.0216151	0.198737	3.85131	13.1394	14.2044	2.43975	1.5512	2.03043
Cd52	CD52 antigen	1.76396	0.0109118	0.143193	224.254	407.944	638.175	134.423	105.768	102.945
Arhgap24	Rho GTPase activating protein 24	1.75753	0.0178811	0.180491	2.32674	8.47622	7.24615	1.27296	0.426101	1.07469
Pglyrp1	peptidoglycan recognition protein 1	1.7551	0.022336	0.202305	179.929	236.053	236.437	96.3587	87.5934	29.6984
Serpinb8	serine (or cysteine) peptidase inhibitor, clade B, member 8	1.75105	0.0235498	0.206549	4.63553	16.0116	11.8321	2.9399	1.14462	2.81759
Fam162a	family with sequence similarity 162, member A	1.74823	0.0213541	0.197637	380.45	238.571	794.029	146.559	135.539	94.1089
Igf2bp2	insulin-like growth factor 2 mRNA binding protein 2	1.74669	0.00721974	0.118152	3.72678	9.24412	6.95059	1.47122	1.61655	0.57537
Sirpb1b	signal-regulatory protein beta 1B	1.74638	0.000850883	0.0555242	23.3124	29.2557	23.9864	7.6571	4.85994	8.59265
Apobec1	apolipoprotein B mRNA editing enzyme, catalytic polypeptide 1	1.74446	0.0271612	0.221038	21.5852	84.8731	31.5315	10.8091	11.8676	10.0375
Pld4	phospholipase D family, member 4	1.74056	0.00119607	0.058785	152.686	243.14	196.325	71.9508	54.6408	47.8818
Sqor	sulfide quinone oxidoreductase	1.73702	0.0101666	0.138515	22.0997	21.3426	42.2436	11.7088	6.67757	5.17519
Alas1	aminolevulinic acid synthase 1	1.73509	0.0250616	0.213559	510.581	521.812	860.011	257.617	263.142	90.3754
Mgarp	mitochondria localized glutamic acid rich protein	1.73232	0.0170099	0.176313	2.22277	2.42631	7.36871	0.793096	0.367748	0.0272317
Igf2bp3	insulin-like growth factor 2 mRNA binding protein 3	1.72983	0.0180038	0.181278	23.1394	23.3106	40.2015	10.8303	10.8305	3.73422
AB124611	cDNA sequence AB124611	1.7282	0.0098398	0.136988	61.7759	49.9287	79.0065	28.1207	19.8166	10.6025
Cystm1	cysteine-rich transmembrane module containing 1	1.72614	0.0137791	0.160009	12.7704	16.4022	23.1695	6.04986	6.36082	2.08211
Il1f9	interleukin 1 family, member 9	1.72145	0.0255523	0.214968	10.652	9.28561	30.9937	5.28463	2.8012	3.47575
Tnni2	troponin I, skeletal, fast 2	1.71867	0.00451882	0.0963241	6.5508	10.4996	11.5917	3.36472	2.05413	1.30041
Lsp1	lymphocyte specific 1	1.71146	0.00431946	0.0944596	247.87	250.957	213.628	110.557	48.8859	67.8503
Wfdc17	WAP four-disulfide core domain 17	1.70757	0.0253909	0.214465	346.828	1073.52	364.944	194.657	132.543	149.24
Prr5l	proline rich 5 like	1.70261	0.014578	0.164309	3.85218	11.3358	3.8175	1.034	0.708808	1.40586
Phf11b	PHD finger protein 11B	1.69744	0.0471412	0.289061	5.87702	25.1242	7.9117	1.39657	2.86012	4.07313
Ano10	anoctamin 10	1.69159	0.00508043	0.101834	11.6291	16.5023	22.6561	6.04807	4.55672	2.96157
Plxnb2	plexin B2	1.69121	0.0207619	0.194713	10.4615	14.5741	4.22832	3.1045	1.52651	1.67246
Trim30a	tripartite motif-containing 30A	1.68642	0.00921994	0.133032	14.6215	39.6225	21.3589	6.32942	5.80037	7.5379
Ctsf	cathepsin F	-1.69212	0.000701438	0.0509706	0.11751	0.728034	0.182543	3.57048	2.71194	3.54147
Hrh2	histamine receptor H2	-1.7031	0.000584181	0.0480059	3.80727	4.99482	3.23788	12.7261	14.5324	18.774
Tmem150a	transmembrane protein 150A	-1.70762	0.00275226	0.0776762	0.357135	0.855439	0.099214	2.7425	3.19166	5.14813
Prkar2b	protein kinase, cAMP dependent regulatory, type II beta	-1.71749	0.00662496	0.113089	22.2006	9.8886	11.2349	38.1101	45.2759	59.7403
Syt5	synaptotagmin V	-1.71857	0.00105807	0.0572792	0.127046	0.623873	0.469597	3.2002	2.84995	4.92911
Bace2	beta-site APP-cleaving enzyme 2	-1.72209	0.0038277	0.0889286	0.350899	1.62679	0.316805	4.37122	4.05306	5.18222
Ahrr	aryl-hydrocarbon receptor repressor	-1.72933	0.00716442	0.117466	3.13461	4.16351	1.26492	10.0668	9.34148	14.4016
Tmem273	transmembrane protein 273	-1.73085	0.0100822	0.13804	5.93184	14.7225	16.0101	35.4987	36.9838	47.901
Crlf2	cytokine receptor-like factor 2	-1.73256	0.000628144	0.0496117	32.4572	53.2203	34.6877	127.548	133.288	136.635
Eef2k	eukaryotic elongation factor-2 kinase	-1.73513	0.00267711	0.0763698	31.4767	21.086	14.8328	71.2784	68.0935	82.9034
Flnb	filamin, beta	-1.73863	0.0344156	0.249307	12.6067	13.2427	3.3054	24.6629	26.0351	43.6957
Tjp1	tight junction protein 1	-1.74365	0.00443018	0.0954321	0.446631	0.993637	0.0216792	3.01267	3.24842	5.49132
Abi3	ABI gene family, member 3	-1.745	0.0367341	0.254347	50.2613	46.0252	12.7206	96.9181	93.7547	133.252
Nlrc3	NLR family, CARD domain containing 3	-1.74588	0.016026	0.171846	1.11928	4.60294	1.26833	6.95375	8.78628	12.0559
Cyp1b1	cytochrome P450, family 1, subfamily b, polypeptide 1	-1.74886	0.000163852	0.0331587	0.158049	0.546402	0.111433	3.15765	2.95008	3.60109
Xlr4b	X-linked lymphocyte-regulated 4B	-1.75483	0.0154832	0.169486	0.0937802	1.49413	0.0501344	2.26762	5.23198	4.40762
Bbs12	Bardet-Biedl syndrome 12 (human)	-1.75739	5.68851e-05	0.028061	1.98811	1.66509	1.56034	7.51529	7.59501	9.76564
Acss1	acyl-CoA synthetase short-chain family member 1	-1.76213	0.00132137	0.0598919	3.38068	2.72284	1.36251	10.4098	10.5812	10.3793
Rsph9	radial spoke head 9 homolog (Chlamydomonas)	-1.76339	0.0019007	0.0667589	0.216617	0.576242	0.160307	5.16573	2.34974	3.21554
Nenf	neuron derived neurotrophic factor	-1.76923	0.000668554	0.0503605	6.40605	9.5979	9.68165	27.1468	29.0292	38.2864
Nudt7	nudix (nucleoside diphosphate linked moiety X)-type motif 7	-1.77296	5.83079e-05	0.028061	12.3341	13.2114	9.93007	39.1665	42.9099	45.8745
Ccdc40	coiled-coil domain containing 40	-1.77761	0.0178087	0.17994	0.137555	0.611885	0.464262	4.62042	1.45061	6.85646
Jun	jun proto-oncogene	-1.77778	0.000113168	0.0306018	79.13	68.713	61.7754	261.074	205.588	260.133
Fam92a	family with sequence similarity 92, member A	-1.79199	0.0100596	0.138023	5.84114	4.37439	1.65513	11.3331	16.9016	17.3615
Nbea	neurobeachin	-1.79412	0.00126495	0.0590241	0.073864	0.602658	0.180851	2.98391	2.66288	4.80901
Trim58	tripartite motif-containing 58	-1.79801	0.00122386	0.058785	0.663691	0.863465	0.0204548	3.97163	4.18064	4.16496
Klf2	Kruppel-like factor 2 (lung)	-1.79908	0.0439469	0.278177	7.34026	1.08519	3.32122	8.67936	12.6121	23.0377
Cadm1	cell adhesion molecule 1	-1.80104	0.0158508	0.170761	1.05002	5.70778	2.46856	12.1411	9.64335	13.4303
Chsy1	chondroitin sulfate synthase 1	-1.80632	0.000678394	0.0505619	11.4046	10.2868	7.53028	30.4827	33.9048	45.4973
Prss12	protease, serine 12 neurotrypsin (motopsin)	-1.81256	0.000397001	0.0418918	0.0276369	0.159795	0	2.22879	2.27186	3.8898
S1pr3	sphingosine-1-phosphate receptor 3	-1.81339	1.96483e-06	0.00847708	1.24136	1.25366	1.23142	6.63283	6.46613	7.58728
P2rx4	purinergic receptor P2X, ligand-gated ion channel 4	-1.81455	0.0287312	0.227884	55.265	212.334	67.6217	301.555	300.803	391.588
Gm49391	predicted gene, 49391	-1.81688	0.00738523	0.119696	2.82603	5.27846	1.63552	10.888	11.363	17.8384
P2ry14	purinergic receptor P2Y, G-protein coupled, 14	-1.82402	0.0277433	0.223551	11.3094	38.6779	9.61154	58.1505	55.0577	68.3781
Arhgap18	Rho GTPase activating protein 18	-1.82512	0.00224783	0.0716564	13.267	24.3805	14.045	61.0043	50.1227	75.4597
Hpgds	hematopoietic prostaglandin D synthase	-1.83029	0.0143847	0.163308	15.8032	50.1382	24.9634	82.9161	90.6536	129.444
Ulbp1	UL16 binding protein 1	-1.83448	0.00216967	0.0702487	2.81157	4.87402	1.92787	11.9334	12.7977	15.6638
Dnah8	dynein, axonemal, heavy chain 8	-1.83501	0.0010625	0.0573111	0.265117	0.900057	0.606721	3.59482	4.20676	6.33126
Junb	jun B proto-oncogene	-1.84027	0.000185107	0.0341567	225.393	201.604	262.229	994.598	746.413	743.955
Smco4	single-pass membrane protein with coiled-coil domains 4	-1.84945	8.59511e-05	0.0298833	18.6931	14.3846	15.3811	57.6152	54.9383	69.8344
Mlf1	myeloid leukemia factor 1	-1.85382	0.00328365	0.0837735	1.19465	1.30071	0.388952	4.54483	5.02862	8.90775
Epdr1	ependymin related protein 1 (zebrafish)	-1.86265	0.00330471	0.0837735	0.159516	1.24024	0.0566328	4.02541	3.62811	4.67626
Als2	alsin Rho guanine nucleotide exchange factor	-1.86424	0.00091759	0.056012	5.45158	8.75396	4.66001	22.6641	23.3539	28.8251
Prkacb	protein kinase, cAMP dependent, catalytic, beta	-1.87804	0.000576164	0.0480059	22.6412	38.2144	27.8383	104.983	98.9092	124.396
Txk	TXK tyrosine kinase	-1.8808	0.000256833	0.0372356	0.235829	0.884489	0.639659	5.35274	4.30484	4.65983
Krba1	KRAB-A domain containing 1	-1.88263	0.000397596	0.0418918	0.113903	0.582416	0.0407075	3.94181	2.90228	3.76954
Flt3l	FMS-like tyrosine kinase 3 ligand	-1.88506	0.00551227	0.105021	5.58664	14.7924	9.14769	29.6684	36.0594	45.8023
Etnk1	ethanolamine kinase 1	-1.88965	0.00522079	0.102513	5.78858	7.7964	3.55805	16.4095	21.8954	33.7417
Otulinl	OTU deubiquitinase with linear linkage specificity like	-1.89397	0.000963505	0.0561832	73.4859	80.4748	49.1756	223.051	223.477	309.813
Tulp3	tubby-like protein 3	-1.89826	0.000180731	0.0341566	0.957484	1.15603	0.4809	6.32722	5.14592	6.18874
Hmces	5-hydroxymethylcytosine (hmC) binding, ES cell specific	-1.90436	0.000452386	0.042888	2.3461	3.50125	3.87309	14.2975	12.2352	18.0166
Map7	microtubule-associated protein 7	-1.90669	0.00577232	0.107366	6.19137	3.30208	2.35744	12.7584	14.9428	23.9618
Osbpl5	oxysterol binding protein-like 5	-1.90911	0.000223637	0.0356113	2.12171	2.26411	1.40932	12.0816	8.61549	9.33989
Gimap6	GTPase, IMAP family member 6	-1.91099	0.00949905	0.134583	4.84485	3.57827	0.982531	13.2215	12.99	13.1817
Plscr1	phospholipid scramblase 1	-1.91255	0.00102269	0.0567646	58.4245	73.1126	46.1925	190.762	196.4	291.974
Nmb	neuromedin B	-1.91614	0.00137496	0.0603814	1.09618	0.757311	1.67581	10.1212	6.30028	5.52666
Il7	interleukin 7	-1.91913	0.00192996	0.0667589	0.149315	1.07002	0.240284	3.44872	4.32476	5.73823
Xlr4a	X-linked lymphocyte-regulated 4A	-1.91941	0.00190124	0.0667589	0.173492	0.828168	0.23562	2.76408	4.77999	5.59466
Abcb1b	ATP-binding cassette, sub-family B (MDR/TAP), member 1B	-1.92735	0.00519574	0.10221	4.91293	5.39354	1.84463	15.3101	14.9341	21.7697
Itm2c	integral membrane protein 2C	-1.92789	0.00100119	0.0565831	53.5853	102.775	73.1419	305.936	269.383	277.782
Itpr2	inositol 1,4,5-triphosphate receptor 2	-1.93267	0.00467445	0.0978675	3.0899	7.46114	2.87198	15.681	17.41	23.2759
Fez1	fasciculation and elongation protein zeta 1 (zygin I)	-1.93356	0.0040959	0.0921338	0.257933	0.597666	0.14693	2.94854	2.92666	7.28706
Ndst3	N-deacetylase/N-sulfotransferase (heparan glucosaminyl) 3	-1.93679	0.000601985	0.0486344	0.0923098	0.455935	0.0908606	3.11097	2.90433	5.06538
Pkp3	plakophilin 3	-1.94076	0.0026707	0.0763698	4.24499	10.0112	8.67759	26.3139	31.7848	34.3162
Lpar6	lysophosphatidic acid receptor 6	-1.94177	0.00639334	0.111105	13.5758	12.7628	4.88171	40.3507	35.1126	43.802
Itgb7	integrin beta 7	-1.9441	0.00100401	0.0565831	68.1636	54.4514	37.1917	192.9	180.419	236.242
Tubb2b	tubulin, beta 2B class IIB	-1.94566	0.00895227	0.13059	1.40339	5.90175	2.4906	13.1794	11.6676	17.4264
Ociad2	OCIA domain containing 2	-1.96695	0.0184038	0.183578	1.84048	3.07494	0.0571115	7.84963	7.81591	8.37071
Acss2	acyl-CoA synthetase short-chain family member 2	-1.96702	0.00982399	0.136986	18.055	7.48662	5.3529	38.011	33.125	45.1164
Tnf	tumor necrosis factor	-1.98228	0.0153016	0.168764	2.36625	10.1926	8.82862	28.958	29.6674	23.8634
Vopp1	vesicular, overexpressed in cancer, prosurvival protein 1	-1.98261	0.0116849	0.148193	6.45566	12.6737	2.98238	28.8152	25.8428	30.3131
Zfp521	zinc finger protein 521	-1.98803	0.000232609	0.0362032	0.302351	0.369411	0.0342684	4.76685	2.9669	4.03356
Crip1	cysteine-rich protein 1 (intestinal)	-1.99154	0.000949393	0.0561832	47.7512	54.475	35.8009	144.663	175.136	242.941
Dapp1	dual adaptor for phosphotyrosine and 3-phosphoinositides 1	-1.99198	0.00910709	0.132034	38.6182	32.991	12.5654	97.2767	101.701	112.921
Cd200r4	CD200 receptor 4	-2.00238	0.0275801	0.223155	15.5602	73.6336	53.6814	147.865	160.17	180.173
Rec8	REC8 meiotic recombination protein	-2.00714	0.033368	0.246402	0.249863	3.81382	0.0594186	5.0579	6.91416	7.63608
Kif1bp	KIF1 binding protein	-2.00749	0.000495183	0.0447929	6.79185	5.1922	5.14022	20.3472	24.4904	34.3913
Nudt12	nudix (nucleoside diphosphate linked moiety X)-type motif 12	-2.00859	0.00457511	0.0969845	1.19194	1.9598	0.218329	5.79045	6.57537	9.01124
Creb3l2	cAMP responsive element binding protein 3-like 2	-2.01126	0.00230024	0.0719586	2.5079	5.00813	3.50654	13.4429	15.3177	25.4037
Samd14	sterile alpha motif domain containing 14	-2.0122	0.00641867	0.111105	0.651725	2.02999	0.0659777	7.00604	6.00587	5.24377
Gfi1b	growth factor independent 1B	-2.01766	0.0245064	0.210636	5.76296	6.37281	0.899605	14.6372	21.1722	17.1381
Slc41a3	solute carrier family 41, member 3	-2.03124	0.00256696	0.0751518	1.70246	5.11048	3.40797	15.5306	14.1592	18.8383
Car12	carbonic anhydrase 12	-2.03873	0.00675283	0.114167	2.41287	3.23812	0.725696	8.97561	9.2989	15.8532
Mctp1	multiple C2 domains, transmembrane 1	-2.0492	0.00160306	0.0649122	20.365	40.8726	40.2652	131.225	132.148	147.656
Meis1	Meis homeobox 1	-2.05581	7.59898e-05	0.0284562	8.35414	11.4712	9.01607	39.3984	40.2397	49.4092
Fgfr1	fibroblast growth factor receptor 1	-2.06591	0.00266657	0.0763698	0.731015	1.87048	0.255569	5.45115	7.45633	7.3942
Chst15	carbohydrate sulfotransferase 15	-2.06687	0.00157614	0.0641581	0.916201	2.52986	0.861037	8.32564	7.61006	10.5303
Usp17lc	ubiquitin specific peptidase 17-like C	-2.06805	0.000208814	0.034531	0.255574	0.834404	0.228842	5.60037	4.47804	4.77129
Cers4	ceramide synthase 4	-2.06927	0.00621455	0.109637	2.29148	1.53399	0.165711	6.94051	8.54806	8.47901
Nr4a1	nuclear receptor subfamily 4, group A, member 1	-2.08089	0.000767507	0.0530909	2.71553	1.78482	1.48358	14.8375	8.45763	11.9914
Cd276	CD276 antigen	-2.08984	0.00762155	0.120843	0.693864	3.80688	1.08769	8.14081	9.65108	12.4692
Socs1	suppressor of cytokine signaling 1	-2.0911	0.00644604	0.111105	9.79756	30.7605	13.2386	72.8542	69.4079	71.6327
Il27ra	interleukin 27 receptor, alpha	-2.0946	0.00255693	0.0751518	1.03217	0.866481	0.0498634	4.68366	4.94913	8.17578
Ppp1r15a	protein phosphatase 1, regulatory subunit 15A	-2.10273	0.000190787	0.0341567	25.7872	18.3637	26.4096	121.627	98.7241	91.1277
Ano3	anoctamin 3	-2.10447	0.000554627	0.0474032	0.0516971	0.54899	0	4.34936	3.05264	4.97618
Cavin1	caveolae associated 1	-2.10684	0.00493617	0.100434	0.395541	1.74739	0.350367	6.30083	4.34152	9.61059
Adgrg7	adhesion G protein-coupled receptor G7	-2.10972	0.00345867	0.0851276	0.239363	1.5685	0.114802	5.05414	4.91198	6.97175
Tubb2a	tubulin, beta 2A class IIA	-2.11812	0.0234107	0.206468	5.2364	28.208	12.8525	52.7405	48.734	76.2431
Cacng8	calcium channel, voltage-dependent, gamma subunit 8	-2.11895	0.000396145	0.0418918	0.467068	0.79015	0.071722	5.49333	5.74121	4.27013
St6galnac3	ST6 (alpha-N-acetyl-neuraminyl-2,3-beta-galactosyl-1,3)-N-acetylgalactosaminide alpha-2,6-sialyltransferase 3	-2.13181	0.0128474	0.15584	1.57431	3.035	0.0521772	8.18984	8.9487	9.06326
Icam4	intercellular adhesion molecule 4, Landsteiner-Wiener blood group	-2.13553	0.00180349	0.0666098	1.20748	2.13719	0.506999	6.68674	10.3463	9.15143
Padi2	peptidyl arginine deiminase, type II	-2.14658	0.00355878	0.0867826	4.45562	11.7019	8.63047	30.5962	35.0763	49.8223
Ppp1r3g	protein phosphatase 1, regulatory subunit 3G	-2.14813	0.00119159	0.058785	0.260501	1.3291	0.170052	5.45793	6.06925	5.55279
Cyth3	cytohesin 3	-2.14959	0.00200909	0.0677144	3.24636	8.11047	6.22545	26.5212	23.9639	34.5402
Gm45062	predicted gene 45062	-2.1522	0.0012489	0.058785	0.540116	1.81102	0.560443	6.87423	6.35062	9.25092
Havcr2	hepatitis A virus cellular receptor 2	-2.15577	0.0098237	0.136986	3.62422	12.291	3.3808	25.4106	25.114	33.5421
Fam129a	family with sequence similarity 129, member A	-2.15858	0.00229366	0.0719586	13.3866	15.0926	8.87168	48.9887	44.4374	88.5538
Tnik	TRAF2 and NCK interacting kinase	-2.1642	0.00937705	0.13397	1.34708	2.74722	0.0798958	7.36649	8.58816	9.66117
Ddr1	discoidin domain receptor family, member 1	-2.1653	0.000702506	0.0509706	0.177246	0.631266	0.352132	4.40902	4.00179	7.6622
Tesc	tescalcin	-2.16782	0.00961897	0.135627	1.87759	5.48512	0.84636	12.4025	13.2266	15.3949
P2ry1	purinergic receptor P2Y, G-protein coupled 1	-2.1704	0.00308027	0.0814421	6.32271	12.3805	4.36228	30.4939	36.0587	40.0621
Mrvi1	MRV integration site 1	-2.17496	0.0118956	0.15031	1.19351	4.68633	0.522213	10.9643	10.1267	12.1333
Espn	espin	-2.17676	0.0037691	0.0884068	0.749474	2.01505	0.187334	6.43282	6.39897	9.52591
Ier3	immediate early response 3	-2.18552	0.000927221	0.0561832	56.4191	99.7369	108.854	417.143	348.964	407.731
Slc7a8	solute carrier family 7 (cationic amino acid transporter, y+ system), member 8	-2.19948	0.030996	0.236006	13.4661	80.5533	25.4744	123.433	125.675	191.007
Tiam2	T cell lymphoma invasion and metastasis 2	-2.1998	0.00608217	0.108826	1.04651	1.73961	4.73371	12.3651	11.2102	18.1014
Phldb3	pleckstrin homology like domain, family B, member 3	-2.21647	0.000262948	0.037607	4.32454	3.9492	2.63659	17.6191	18.5711	25.4003
Gch1	GTP cyclohydrolase 1	-2.2168	0.0198421	0.190562	4.35443	23.6374	13.0032	46.8404	51.4047	73.0183
Grm6	glutamate receptor, metabotropic 6	-2.22203	0.0293175	0.230333	0.326687	4.06527	0.255676	5.58878	7.37458	14.5302
Sema4c	sema domain, immunoglobulin domain (Ig), transmembrane domain (TM) and short cytoplasmic domain, (semaphorin) 4C	-2.22256	0.00247843	0.0740646	0.685952	2.3135	1.82174	8.63726	8.93956	15.73
Kcnk5	potassium channel, subfamily K, member 5	-2.22293	0.00558878	0.105717	2.37257	2.19958	0.219209	9.48479	10.0417	10.5622
Cxxc5	CXXC finger 5	-2.22949	0.0388153	0.261302	9.14992	5.42469	0.524111	21.2033	21.4829	19.5347
Hlf	hepatic leukemia factor	-2.2396	0.00148167	0.0625996	0.758195	0.874114	0.0900407	4.40349	6.17954	8.75212
Npl	N-acetylneuraminate pyruvate lyase	-2.2465	0.000486571	0.0443933	6.11317	9.54106	5.16163	29.3503	39.9296	38.7407
Suox	sulfite oxidase	-2.25604	0.000194987	0.0341567	2.10773	3.0217	1.38855	13.6694	13.3625	14.4436
Gimap5	GTPase, IMAP family member 5	-2.25785	0.00145576	0.0620555	1.18967	1.17637	0.0694772	6.74835	8.0249	6.9739
Enpp5	ectonucleotide pyrophosphatase/phosphodiesterase 5	-2.26481	0.000391332	0.0418918	0.382537	1.17004	0.494401	6.99522	5.49445	8.58436
Slc35d1	solute carrier family 35 (UDP-glucuronic acid/UDP-N-acetylgalactosamine dual transporter), member D1	-2.27051	0.000163654	0.0331587	5.86074	7.49	4.31394	30.3574	29.3574	35.5226
Rtl8c	retrotransposon Gag like 8C	-2.2847	0.000123556	0.0306018	0	0.468181	0.163658	5.82617	4.17843	4.59142
Fhl2	four and a half LIM domains 2	-2.2854	0.00095276	0.0561832	0.0479514	0.554604	0.424126	4.68421	4.07057	8.32619
Tgfbr1	transforming growth factor, beta receptor I	-2.29585	0.00254095	0.0751131	9.44248	21.5951	10.9508	58.347	58.9621	92.8197
Gmpr	guanosine monophosphate reductase	-2.29685	7.72253e-05	0.0284562	16.0282	19.0498	13.5326	76.6683	75.4268	98.1737
Slc7a4	solute carrier family 7 (cationic amino acid transporter, y+ system), member 4	-2.29925	0.0127763	0.155512	0.594801	4.35383	3.04973	11.8136	11.9545	23.8391
Ahr	aryl-hydrocarbon receptor	-2.30451	0.00240577	0.0733957	1.38755	2.08535	0.503686	7.40535	9.16148	14.6345
Rarres1	retinoic acid receptor responder (tazarotene induced) 1	-2.31569	0.00887919	0.130489	0.230639	2.93458	2.09374	10.1073	8.86674	15.8657
Pdzph1	PDZ and pleckstrin homology domains 1	-2.32068	0.00205782	0.068525	0.173641	1.25655	0	4.71965	5.98504	7.26474
Sdsl	serine dehydratase-like	-2.32687	0.00052428	0.0461677	1.2147	1.24044	0.310188	9.62348	8.721	6.95021
Klk8	kallikrein related-peptidase 8	-2.3411	0.00665194	0.113307	3.15531	0.791912	0.209417	9.12248	10.2484	9.28818
Mycn	v-myc avian myelocytomatosis viral related oncogene, neuroblastoma derived	-2.35477	0.0473741	0.289817	5.83977	9.7905	0.299447	21.677	24.204	21.4572
P2rx7	purinergic receptor P2X, ligand-gated ion channel, 7	-2.3675	0.00376077	0.0884068	3.63825	11.9779	4.84449	33.569	32.2504	41.062
Cd244a	CD244 molecule A	-2.3731	0.00195493	0.0667589	8.90605	10.1975	4.01525	35.8106	38.6556	51.9862
Capn5	calpain 5	-2.37869	0.0011925	0.058785	2.40153	4.54495	1.43005	16.1735	17.753	19.0182
Egr2	early growth response 2	-2.3978	0.0266513	0.218654	3.57419	16.3356	2.02103	43.0961	26.1832	28.2506
Samd13	sterile alpha motif domain containing 13	-2.39997	0.00181312	0.0666098	0.117629	1.08841	0.238805	6.70912	4.34278	9.32131
Prkcb	protein kinase C, beta	-2.40661	0.00058424	0.0480059	4.73085	9.83623	5.92125	35.6581	35.6085	46.7432
Hrh4	histamine receptor H4	-2.41679	0.00120182	0.058785	0.175516	1.00699	0	7.47306	6.70563	4.50184
Kcne3	potassium voltage-gated channel, Isk-related subfamily, gene 3	-2.41805	0.00633254	0.110504	3.16938	8.27216	2.69224	22.9477	19.5073	43.3698
Sytl3	synaptotagmin-like 3	-2.46086	0.000424074	0.0427446	0.808413	2.53656	1.72933	12.404	13.5301	13.9559
Plcg1	phospholipase C, gamma 1	-2.48061	0.000652167	0.0502383	2.69688	3.39512	1.34598	15.6352	15.8022	22.711
Cuedc1	CUE domain containing 1	-2.48246	0.00288588	0.0784172	1.00502	3.46789	0.815909	10.4349	12.7533	17.0536
Slc6a9	solute carrier family 6 (neurotransmitter transporter, glycine), member 9	-2.49937	0.000215379	0.0353405	3.31898	3.50483	2.79062	17.7505	20.8584	31.5307
Clec10a	C-type lectin domain family 10, member A	-2.49969	0.0101613	0.138515	4.61619	16.5555	3.20987	40.8554	41.8454	40.8706
Rgs18	regulator of G-protein signaling 18	-2.51443	0.00161	0.0649122	33.9707	57.3048	22.4454	190.939	188.627	243.994
Mecom	MDS1 and EVI1 complex locus	-2.53982	0.000957993	0.0561832	0.44309	0.891386	0.0453589	5.22122	6.87063	10.4589
Taf9b	TATA-box binding protein associated factor 9B	-2.54326	0.00091823	0.056012	0.430343	1.2939	0.813697	8.63816	6.84525	14.5874
Ltc4s	leukotriene C4 synthase	-2.56591	0.000164485	0.0331587	4.47784	7.99602	6.71713	35.8552	46.872	43.749
Gask1b	golgi associated kinase 1B	-2.56615	0.0231053	0.204889	1.24883	11.3837	2.24237	17.7497	24.2251	38.6562
Usp17ld	ubiquitin specific peptidase 17-like D	-2.57306	7.74801e-05	0.0284562	0.310463	1.0096	0.443265	9.01957	8.57798	7.34577
Fam110b	family with sequence similarity 110, member B	-2.57884	0.000661042	0.0502383	0.767406	1.57658	0.294992	10.0408	7.74734	12.0224
Fermt2	fermitin family member 2	-2.59939	5.71643e-06	0.0121	0.135022	0.405886	0.140646	5.96958	6.90204	6.35599
Vwa5a	von Willebrand factor A domain containing 5A	-2.60103	0.00360891	0.0870042	22.1668	67.7521	27.1741	201.831	189.154	258.853
Hgfac	hepatocyte growth factor activator	-2.60167	0.0164541	0.173856	1.81649	12.1904	1.82918	28.6129	24.4443	30.1961
Otop1	otopetrin 1	-2.61185	0.00187259	0.0667589	0.605844	1.94474	0.258904	8.37985	8.54737	14.1846
Sapcd1	suppressor APC domain containing 1	-2.61577	0.00212546	0.0697133	1.26654	4.87436	2.01348	15.4669	23.3258	22.067
Gp5	glycoprotein 5 (platelet)	-2.62355	0.017292	0.177303	0.198621	4.82359	0.204049	10.5387	11.2036	12.9692
Cd55b	CD55 molecule, decay accelerating factor for complement B	-2.62592	0.00356691	0.0867826	0.322954	2.59453	0.248979	10.0254	8.96636	11.7131
Gm28053	predicted gene, 28053	-2.6344	0.000132525	0.0306018	0.671693	0.38788	0	6.6213	6.83718	8.29873
Plscr4	phospholipid scramblase 4	-2.63483	0.00311917	0.0817771	0.321756	3.07622	1.51252	15.2912	11.2082	15.3082
Gm973	predicted gene 973	-2.64415	1.50274e-05	0.0138298	0.0968583	0.370341	0.058602	7.14117	5.64461	6.18564
Pear1	platelet endothelial aggregation receptor 1	-2.65412	0.000450436	0.042888	1.46935	3.17493	1.8905	15.1317	16.5351	25.2737
Cd69	CD69 antigen	-2.6651	0.000324891	0.0399824	73.3374	60.5893	40.7029	379.343	296.71	429.265
Bmp7	bone morphogenetic protein 7	-2.67356	0.00146403	0.0620555	0.736205	2.37288	0.273187	11.3713	11.3801	11.6422
Tmem64	transmembrane protein 64	-2.67801	0.000518116	0.0458868	0.832158	1.45629	0.194305	9.21727	9.39504	12.2641
Mns1	meiosis-specific nuclear structural protein 1	-2.68633	0.00151697	0.0627823	16.162	18.6376	7.03071	85.2759	78.1323	104.721
Cttn	cortactin	-2.68945	0.00871277	0.129023	0.701645	4.22981	0.536788	11.0666	11.6816	22.9895
Akr1c13	aldo-keto reductase family 1, member C13	-2.68976	0.000277019	0.0385768	74.5665	102.355	52.6984	439.714	482.194	527.978
Lpar1	lysophosphatidic acid receptor 1	-2.69163	0.00033673	0.0406185	0.403984	1.55844	0.812316	9.84338	9.78354	14.0118
Aldh3a1	aldehyde dehydrogenase family 3, subfamily A1	-2.71702	0.00167324	0.0662008	0.366564	2.31953	1.1662	14.0467	9.40777	16.8368
Ddah2	dimethylarginine dimethylaminohydrolase 2	-2.72169	0.00411009	0.092233	4.30955	6.56517	1.15448	27.7135	26.4245	30.5449
Ikzf2	IKAROS family zinc finger 2	-2.73468	0.0103661	0.139423	1.5202	5.30608	0.257378	14.3918	16.2006	21.2581
Ptger3	prostaglandin E receptor 3 (subtype EP3)	-2.73877	0.0169938	0.176313	11.4342	11.6832	1.42218	45.8592	45.6011	51.0252
Tmem9	transmembrane protein 9	-2.76698	0.000127018	0.0306018	16.7675	26.2509	15.6544	124.363	128.694	155.415
Rnf128	ring finger protein 128	-2.77203	0.0336024	0.247046	5.98883	71.0447	25.575	146.019	153.973	186.171
Radx	RPA1 related single stranded DNA binding protein, X-linked	-2.80199	0.000852524	0.0555242	0.368471	1.91182	1.061	11.7391	10.5599	17.9164
Pakap	paralemmin A kinase anchor protein	-2.81031	0.00238639	0.073101	0.388719	2.33221	0.328555	8.92461	11.3902	16.2542
Prnp	prion protein	-2.81032	0.00388564	0.0893992	12.6046	32.4237	8.47989	124.776	120.358	96.4647
Rnf180	ring finger protein 180	-2.81703	0.0036209	0.0870951	1.56395	4.45899	0.580853	16.972	16.4596	23.6781
Plxdc2	plexin domain containing 2	-2.85704	0.0145553	0.164228	5.09071	35.2049	8.02213	78.721	85.2612	109.032
Ier2	immediate early response 2	-2.85896	0.000186133	0.0341567	204.743	111.874	161.056	1286.15	986.398	1129.74
Arhgap6	Rho GTPase activating protein 6	-2.86747	0.0057493	0.107131	1.98842	6.27041	0.717809	20.2481	22.21	28.4146
Copz2	coatomer protein complex, subunit zeta 2	-2.9106	0.000141597	0.0306018	1.66328	3.00751	2.41957	19.9794	21.5645	31.7775
Rsad1	radical S-adenosyl methionine domain containing 1	-2.91806	0.000657993	0.0502383	2.5909	2.6669	0.880837	17.4568	18.9554	28.0341
Pde1c	phosphodiesterase 1C	-2.94221	0.0018302	0.0666098	0.151126	2.20109	0.237399	11.152	11.0377	13.1522
Papss2	3'-phosphoadenosine 5'-phosphosulfate synthase 2	-2.9559	0.000283899	0.0387696	10.163	21.2085	16.0338	111.211	118.083	146.628
Hes1	hes family bHLH transcription factor 1	-2.9634	0.000453063	0.042888	0.412661	0.594583	0.0949721	7.23765	7.77812	15.1846
Csf2rb2	colony stimulating factor 2 receptor, beta 2, low-affinity (granulocyte-macrophage)	-2.9725	0.00251357	0.0747762	34.2968	106.516	42.516	377.534	380.405	552.097
Axin2	axin 2	-2.97982	4.63865e-05	0.025176	0.0534693	0.636318	0.165715	7.89155	9.763	9.30905
Cma2	chymase 2, mast cell	-2.98039	9.91415e-05	0.0305193	0.121633	0.788473	0.0882319	8.0984	9.52142	10.2093
Slc30a2	solute carrier family 30 (zinc transporter), member 2	-2.98058	0.000848872	0.0555242	0.484222	2.15105	0.498563	12.982	11.6347	18.5088
Dnm3	dynamin 3	-2.98484	0.000150178	0.0314735	0.225145	0.955183	0.224697	10.45	8.35661	12.5851
Slc22a3	solute carrier family 22 (organic cation transporter), member 3	-2.99071	0.0212343	0.197268	3.68752	9.52085	0.211899	26.3068	27.5419	37.5114
Ttc39b	tetratricopeptide repeat domain 39B	-2.99826	0.00335407	0.0843178	2.30449	8.48082	2.62122	28.7069	32.7171	56.7829
Slco2b1	solute carrier organic anion transporter family, member 2b1	-3.01324	0.00209146	0.0691719	0.480266	2.51447	0.342807	13.5014	10.7917	20.5009
Rgs1	regulator of G-protein signaling 1	-3.02146	0.0023219	0.0719586	19.9183	45.4354	13.195	167.429	184.827	234.852
Tespa1	thymocyte expressed, positive selection associated 1	-3.02409	0.0149285	0.166301	12.1512	26.8456	2.82664	77.4724	88.8238	106.018
Cetn4	centrin 4	-3.02649	0.000697391	0.0509706	0.905813	3.39307	1.16313	17.8004	19.7708	24.0904
Dgki	diacylglycerol kinase, iota	-3.05765	0.00069006	0.0507367	0.202879	1.50836	0.126503	9.96829	10.7428	14.2322
Gpr174	G protein-coupled receptor 174	-3.06051	0.000270376	0.0382746	0.295663	1.28834	0.174583	10.6023	10.7897	13.783
Tpbgl	trophoblast glycoprotein-like	-3.06545	0.00239132	0.0731461	0.161186	0.818175	8.55523e-07	5.72955	8.18721	19.0328
Auts2	autism susceptibility candidate 2	-3.07822	0.000409676	0.0418918	0.0332089	0.501778	0	7.43273	6.51494	13.7507
Spink2	serine peptidase inhibitor, Kazal type 2	-3.08749	0.000240301	0.036237	0.30495	1.30353	0.775702	18.7693	12.1859	11.5758
Angpt1	angiopoietin 1	-3.10979	0.0157663	0.170761	7.23976	10.8947	0.636926	41.708	46.5341	49.8399
Gimap1	GTPase, IMAP family member 1	-3.11936	0.0236498	0.20698	10.4363	7.59459	0.279572	40.2585	41.9873	45.5356
Arhgap20	Rho GTPase activating protein 20	-3.13017	0.000133779	0.0306018	0.0651073	0.672644	0.240061	9.77801	8.23183	13.9019
Rab38	RAB38, member RAS oncogene family	-3.13425	0.0333834	0.246402	30.934	26.6448	1.98842	121.89	124.213	115.052
Lif	leukemia inhibitory factor	-3.13578	0.000453862	0.042888	0.436813	2.20163	0.57307	17.2135	15.9567	14.9101
Tmtc2	transmembrane and tetratricopeptide repeat containing 2	-3.14288	0.00104928	0.0572268	0.612302	2.0234	0.175602	12.5789	12.8253	20.036
Carmil1	capping protein regulator and myosin 1 linker 1	-3.1538	0.000833149	0.0555242	1.80048	4.24197	1.21797	23.3638	23.614	37.2756
Vegfc	vascular endothelial growth factor C	-3.15687	0.000677791	0.0505619	0.485448	1.69651	0.304254	11.4928	12.5898	20.8318
Rab19	RAB19, member RAS oncogene family	-3.17875	0.00645142	0.111105	1.0936	10.4762	3.95306	45.1496	40.5152	45.12
Egr3	early growth response 3	-3.20917	0.000366536	0.0418918	0.300106	1.48163	0.770167	15.3294	11.4817	21.1645
Nrip3	nuclear receptor interacting protein 3	-3.25608	0.0076578	0.120858	0.784028	7.72559	1.41964	23.9531	26.4589	46.9373
Tal1	T cell acute lymphocytic leukemia 1	-3.26467	0.0129568	0.156384	11.0917	16.0011	1.4319	64.4631	72.4291	91.3285
Rgs12	regulator of G-protein signaling 12	-3.26971	0.00267643	0.0763698	3.97701	10.9922	2.40142	45.1177	49.6814	76.9204
Cd34	CD34 antigen	-3.28803	0.0255196	0.214952	116.772	72.8809	9.52734	400.12	430.917	491.727
Prkca	protein kinase C, alpha	-3.28838	0.00160621	0.0649122	2.29541	9.65498	3.88727	48.0448	47.3835	66.444
Tspan13	tetraspanin 13	-3.30845	0.0122367	0.152783	28.3423	17.4134	2.95236	133.453	118.758	127.956
Tpsb2	tryptase beta 2	-3.31783	0.00758855	0.12072	249.172	1180.06	234.713	3407.05	4353.31	4652.4
Rab37	RAB37, member RAS oncogene family	-3.3274	0.000561013	0.0474032	9.01673	17.1078	5.88017	100.018	104.486	117.451
Anpep	alanyl (membrane) aminopeptidase	-3.34499	0.0471647	0.289121	8.31271	164.91	12.7639	229.922	256.634	374.013
Fam174b	family with sequence similarity 174, member B	-3.34513	0.00122764	0.058785	2.64066	6.96986	1.50152	38.2899	40.6628	45.5325
Frmpd1	FERM and PDZ domain containing 1	-3.3532	0.000319266	0.0398656	0.283474	1.52119	0.197363	13.2743	14.2375	18.0105
Cd96	CD96 antigen	-3.36921	0.00141455	0.0614822	3.84788	3.92977	0.698191	35.3909	38.5029	30.1487
Cd200r3	CD200 receptor 3	-3.39648	0.00888339	0.130489	12.0763	49.8228	6.62737	165.777	162.157	216.522
Cyp11a1	cytochrome P450, family 11, subfamily a, polypeptide 1	-3.40082	0.000875558	0.055642	45.5075	137.626	65.4845	765.708	764.045	860.036
Mrgpra9	MAS-related GPR, member A9	-3.44982	0.000423544	0.0427446	1.19271	0.7809	0.618944	12.6917	17.0791	32.3212
Mrgpra4	MAS-related GPR, member A4	-3.46351	0.000850209	0.0555242	0.183269	1.90794	0.119035	16.071	13.4502	19.9526
Sytl2	synaptotagmin-like 2	-3.46396	0.00228957	0.0719586	0.597549	3.08666	0.586428	16.2219	18.6627	40.095
Poln	DNA polymerase N	-3.48653	0.000940344	0.0561832	1.54835	3.19195	0.319947	23.955	28.1131	26.3297
Alox5	arachidonate 5-lipoxygenase	-3.48871	0.00673031	0.113968	21.0657	102.974	111.884	619.111	637.421	924.366
Gpr34	G protein-coupled receptor 34	-3.51172	0.000632102	0.0497386	2.4425	7.12653	2.15179	49.2197	44.2844	56.5322
Gnai1	guanine nucleotide binding protein (G protein), alpha inhibiting 1	-3.5668	0.00460116	0.0969845	0.38595	2.15269	0.154034	11.1274	14.4205	43.8666
Hic1	hypermethylated in cancer 1	-3.62462	0.000319426	0.0398656	1.59958	1.13553	0.149891	18.3727	20.4306	27.8535
Vill	villin-like	-3.64631	0.00944061	0.134204	0.540674	7.21386	0.362766	19.382	39.57	39.9425
Atp8b5	ATPase, class I, type 8B, member 5	-3.65081	0.00146145	0.0620555	0.699244	4.18123	0.601163	27.8547	25.7891	35.1378
Cd55	CD55 molecule, decay accelerating factor for complement	-3.70322	0.00682212	0.11463	4.10718	22.7973	2.63759	101.984	85.8341	108.246
Akr1c12	aldo-keto reductase family 1, member C12	-3.70456	0.00210315	0.0694498	23.2404	47.5362	9.87472	279.936	307.591	326.028
Lat	linker for activation of T cells	-3.70636	0.00423138	0.0937861	10.7317	42.7086	7.81336	173.493	197.739	288.856
Gata1	GATA binding protein 1	-3.72123	0.00471459	0.0981452	3.74442	12.6209	1.21754	59.3277	67.528	78.5215
Il6	interleukin 6	-3.72695	0.00241682	0.0733957	0.871328	5.67157	0.612667	32.5505	35.8529	36.8026
Gnb4	guanine nucleotide binding protein (G protein), beta 4	-3.74157	0.00120338	0.058785	2.05048	4.69434	0.715847	38.8027	30.8368	55.2891
Cobl	cordon-bleu WH2 repeat	-3.75534	0.00289336	0.0784172	0.940956	6.14189	0.891643	30.4002	34.6958	56.6137
Car8	carbonic anhydrase 8	-3.7558	0.00174701	0.0666098	0.585648	3.94671	0.530696	23.4222	27.1461	42.0563
Nqo1	NAD(P)H dehydrogenase, quinone 1	-3.76275	0.000515941	0.0458862	8.13737	10.6405	4.10406	83.2867	97.2169	163.008
Calca	calcitonin/calcitonin-related polypeptide, alpha	-3.76479	0.00404137	0.0914905	2.92335	17.0664	3.51901	70.3249	85.8236	128.908
Ackr1	atypical chemokine receptor 1 (Duffy blood group)	-3.76775	0.00504566	0.101619	0.168856	3.9888	0	21.2991	17.4647	34.7889
Rab27b	RAB27B, member RAS oncogene family	-3.79464	0.00600883	0.107984	3.88047	17.7055	1.71149	77.1763	81.9659	100.992
Gpr176	G protein-coupled receptor 176	-3.80019	0.00522735	0.102546	0.0903849	5.45551	0.390357	30.8637	27.0606	28.5909
Adora3	adenosine A3 receptor	-3.81571	0.00213949	0.0698868	4.47433	17.4806	3.80167	92.8416	99.2646	143.154
Ndst2	N-deacetylase/N-sulfotransferase (heparan glucosaminyl) 2	-3.82533	0.00293584	0.0789851	2.3655	13.0499	2.23679	72.2117	69.0418	84.0185
Gp1ba	glycoprotein 1b, alpha polypeptide	-3.87617	0.00257946	0.0753096	1.56029	9.40667	1.77488	53.3909	51.1484	81.5294
Clnk	cytokine-dependent hematopoietic cell linker	-3.89677	0.00257627	0.0753096	5.81402	8.84768	1.15789	65.306	67.9137	103.722
Kit	KIT proto-oncogene receptor tyrosine kinase	-3.91063	0.00686251	0.11492	35.978	70.6594	8.2685	387.072	382.118	560.862
Itga2b	integrin alpha 2b	-3.91164	0.0089828	0.13059	11.649	50.0787	4.43047	208.567	205.225	275.714
Tmeff2	transmembrane protein with EGF-like and two follistatin-like domains 2	-3.93142	0.000394392	0.0418918	0.339588	2.06645	0.301122	22.9745	21.7625	33.784
Rnase6	ribonuclease, RNase A family, 6	-3.94476	0.000464669	0.0433288	16.0282	32.5809	10.4718	259.229	270.437	338.113
Cadm3	cell adhesion molecule 3	-3.94486	0.000356382	0.0414498	0.566851	2.65029	0.763299	29.5343	25.9783	43.7137
F2r	coagulation factor II (thrombin) receptor	-3.94946	0.00846834	0.126947	8.55088	47.4089	4.50049	182.615	219.173	230.963
Mcpt1	mast cell protease 1	-3.96321	0.000298392	0.0396637	3.13609	4.44451	1.15659	45.5113	58.5987	65.4753
Epha3	Eph receptor A3	-3.98538	0.00163739	0.0653935	0.231627	2.77874	0.247628	20.7989	22.2273	44.5652
Rgs13	regulator of G-protein signaling 13	-4.00507	0.00118473	0.058785	0.788889	4.36463	0.658011	36.114	31.579	53.4716
Gata2	GATA binding protein 2	-4.02027	0.00646031	0.111105	25.6012	59.4988	6.47423	304.041	349.309	479.917
Gna14	guanine nucleotide binding protein, alpha 14	-4.03688	0.00111135	0.058372	1.04699	5.35802	1.0882	41.6156	40.6472	66.721
Mcpt2	mast cell protease 2	-4.04302	1.00174e-05	0.0134279	11.6125	15.6779	10.9265	184.684	247.649	242.39
Avil	advillin	-4.04341	0.00263199	0.0759009	3.90102	18.7869	4.00385	102.893	108.867	189.58
Mab21l1	mab-21-like 1	-4.05232	0.000902968	0.0557522	0.549759	3.33645	0.466819	34.6663	25.7515	46.1818
Hs6st2	heparan sulfate 6-O-sulfotransferase 2	-4.1734	0.00152399	0.0627823	1.81976	7.83881	1.15486	57.0724	60.0997	87.9136
Ctla2a	cytotoxic T lymphocyte-associated protein 2 alpha	-4.17653	0.00428772	0.0940882	21.1344	78.5848	10.1394	429.266	461.66	581.83
Egr1	early growth response 1	-4.17861	7.52063e-05	0.0284562	17.0419	34.5484	26.397	496.254	378.66	551.706
Inpp4b	inositol polyphosphate-4-phosphatase, type II	-4.1795	0.00334805	0.0842665	3.49969	21.8095	3.50511	126.499	126.505	168.213
Igfbp5	insulin-like growth factor binding protein 5	-4.18741	0.00351638	0.086247	0.491893	8.24303	1.30725	49.7613	67.2022	54.5805
Scin	scinderin	-4.23645	0.00710142	0.117021	33.2212	76.9816	6.89011	548.085	460.008	556.082
Slc18a2	solute carrier family 18 (vesicular monoamine), member 2	-4.28778	0.00272841	0.0775595	6.6048	28.2178	3.99132	195.596	186.215	223.534
Il1rl1	interleukin 1 receptor-like 1	-4.53489	0.00326989	0.0837735	7.24278	38.7423	4.90229	279.706	258.691	329.411
Cma1	chymase 1, mast cell	-4.54868	0.00175292	0.0666098	163.377	697.4	143.573	5903.89	5267.18	6838.53
Cpa3	carboxypeptidase A3, mast cell	-4.56989	0.0031221	0.0817771	352.796	1821.12	279.614	13413.1	12563.9	14378.5
Tpsg1	tryptase gamma 1	-4.59734	0.00326877	0.0837735	15.6222	85.0224	12.4126	531.675	622.001	818.742
Rprm	reprimo, TP53 dependent G2 arrest mediator candidate	-4.62481	0.00192282	0.0667589	3.93073	25.4839	5.19045	238.963	200.507	250.074
Hs3st1	heparan sulfate (glucosamine) 3-O-sulfotransferase 1	-4.62591	0.000726543	0.0517803	0.26814	3.07594	0.163246	36.0776	42.5932	54.9955
Slc45a3	solute carrier family 45, member 3	-4.63575	0.00186926	0.0667589	2.45184	14.4067	1.99658	125.695	123.699	153.976
Tph1	tryptophan hydroxylase 1	-4.65896	0.00550745	0.105021	57.011	389.332	45.7209	2032.82	2399.5	3492.83
Ms4a2	membrane-spanning 4-domains, subfamily A, member 2	-4.74272	0.0025188	0.0747762	18.1029	78.32	11.1449	587.729	652.421	917.054
Maob	monoamine oxidase B	-4.75906	0.00359256	0.0870042	2.56644	23.2391	2.76601	170.077	168.846	221.458
Gzmb	granzyme B	-4.85252	0.0103874	0.139423	55.3192	328.257	16.9637	1746.89	1904.98	2410.09
Ptprg	protein tyrosine phosphatase, receptor type, G	-4.88452	0.00390876	0.0896389	2.36171	18.8155	1.4461	133.302	144.665	213.667
Mcpt4	mast cell protease 4	-5.16197	0.00125226	0.058785	5.25048	34.0916	7.45781	415.148	414.936	490.84
Fcer1a	Fc receptor, IgE, high affinity I, alpha polypeptide	-5.25973	0.00212634	0.0697133	40.2722	253.573	39.1289	2558.58	2671.8	3464.81
