# Supplementary material for: Targeted Inhibition of the NUP98-NSD1 Fusion Oncogene in Acute Myeloid Leukemia
Source: Cancers (Basel). 2020 Sep 26;12(10):2766. doi: 10.3390/cancers12102766 (PMC7600396; doi:10.3390/cancers12102766)
Supplement: Supplementary file 1 [file cancers-12-02766-s001.zip › Supplementary table S4 Top 500 differentially expressed genes between NUP98-NSD1 and NRASG12D transformed cells .xlsx]

## Sheet: Sheet1
Supplementary Table S4: Top 500 differentially expressed genes between NUP98-NSD1 and NRASG12D transfromed cells .
Gene	Description	log2Fold Change	P.Value	adusted .P.Value	NUP98-NSD1-1(FPKM)	NUP98-NSD1-2(FPKM)	NUP98-NSD1-3(FPKM)	NRASG12D-1(FPKM)	NRASG12D-2(FPKM)	NRASG12D-3(FPKM)
Cpa3	carboxypeptidase A3, mast cell	13.7134	6.4e-11	0	13413.1	12563.9	14378.5	0	0	0
Mpo	myeloperoxidase	9.6289	0.000258	0.0093	2311.43	2554.48	462.686	0	3.5349	0.2175
Elane	elastase, neutrophil expressed	8.8286	0.000377	0.01	1288.97	1224.27	174.799	0	1.6831	0.102
Prtn3	proteinase 3	8.1277	0.000348	0.0097	890.517	783.091	196.007	0.0827	3.4766	0.2986
Ly6c2	lymphocyte antigen 6 complex, locus C2	7.914	8.31e-06	0.0028	610.804	465.447	244.957	0.6542	1.0059	0.5078
Chil3	chitinase-like 3	7.7486	9.36e-07	0.0014	266.838	255.255	155.309	0.0286	0.0486	0
S100a8	S100 calcium binding protein A8 (calgranulin A)	7.5164	0.00011	0.0069	410.055	264.614	300.237	0	3.2913	0.2488
Hp	haptoglobin	7.1731	3.87e-05	0.0051	295.114	177.804	93.081	0	0.5422	0.0745
Ngp	neutrophilic granule protein	7.038	8.41e-05	0.0066	303.371	157.39	75.014	0.1111	0.4533	0
S100a9	S100 calcium binding protein A9 (calgranulin B)	6.918	2.38e-06	0.0023	180.502	113.169	122.493	0	0.4471	0
Cd74	CD74 antigen (invariant polypeptide of major histocompatibility complex, class II antigen-associated)	6.619	0.00237	0.02	407.097	264.608	360.748	0.2784	16.6386	0.8313
Saa3	serum amyloid A 3	6.5606	5.55e-07	0.0012	168.107	115.041	146.227	0.3091	0.6334	0.6067
Wfdc17	WAP four-disulfide core domain 17	6.5438	0.000246	0.0092	194.657	132.543	149.24	0.1033	3.3813	0
Nkg7	natural killer cell group 7 sequence	6.341	0.000413	0.0102	147.028	152.757	29.8218	0	0.0739	0.2263
Ccl6	chemokine (C-C motif) ligand 6	6.1417	0.00314	0.023	249.043	360.32	150.731	0.2265	14.9169	0.9953
Prss34	protease, serine 34	6.0713	0.00168	0.017	119.125	450.402	41.2364	0.4452	1.1101	1.4701
Slpi	secretory leukocyte peptidase inhibitor	6.0163	0.00034	0.0097	135.014	156.942	34.8709	0.1971	0.746	0.3596
Spp1	secreted phosphoprotein 1	5.8976	0.000963	0.0136	315.71	242.717	176.965	0.9454	11.5626	1.6532
Lyz2	lysozyme 2	5.8735	0.00355	0.0245	1471.96	1041.88	1291.59	27.8518	71.9366	3.6823
Gpnmb	glycoprotein (transmembrane) nmb	5.8287	0.00014	0.0074	118.23	84.0633	93.1046	0.1169	2.6305	0.282
Mmp8	matrix metallopeptidase 8	5.7663	0.000402	0.0102	168.61	71.5905	131.068	0.3668	3.9046	0.5044
Ctss	cathepsin S	5.7571	7.74e-05	0.0064	138.286	136.719	168.296	0.7908	4.2119	1.1995
Pglyrp1	peptidoglycan recognition protein 1	5.7285	0.000143	0.0074	96.3587	87.5934	29.6984	0.089	0.4465	0.1277
Sell	selectin, lymphocyte	5.5538	7.46e-05	0.0064	74.8522	82.7525	32.7765	0.136	0.6827	0.0831
Ms4a6c	membrane-spanning 4-domains, subfamily A, member 6C	5.5417	8.31e-07	0.0014	59.2873	39.9513	44.4247	0	0.1095	0
Hoxa9	homeobox A9	5.5293	7.15e-07	0.0013	53.4646	52.1906	37.3789	0	0.0253	0.101
Ms4a3	membrane-spanning 4-domains, subfamily A, member 3	5.5054	0.000326	0.0097	315.2	313.19	87.4299	3.3128	4.6567	2.8422
Lsp1	lymphocyte specific 1	5.3871	0.000403	0.0102	110.557	48.8859	67.8503	0.0158	2.6616	0.4057
Igsf6	immunoglobulin superfamily, member 6	5.3842	0.000108	0.0069	82.3906	58.538	29.7528	0.0196	0.76	0.1679
Cebpe	CCAAT/enhancer binding protein (C/EBP), epsilon	5.3788	0.000668	0.012	82.6855	63.995	15.849	0	0.2722	0
Clec5a	C-type lectin domain family 5, member a	5.3757	0.000816	0.013	101.121	76.8268	35.6428	0	2.7588	0.0826
F13a1	coagulation factor XIII, A1 subunit	5.3288	9.15e-05	0.0068	128.76	74.7892	46.3517	1.2288	1.1827	0.4743
F10	coagulation factor X	5.3243	7.52e-05	0.0064	71.7235	46.1412	24.4228	0.0338	0.1652	0.1252
Ctsl	cathepsin L	5.2918	2.08e-05	0.0042	63.5612	49.8589	42.7026	0.1088	0.9964	0.0784
Rasgrp2	RAS, guanyl releasing protein 2	5.2333	0.000384	0.0101	69.1947	71.8597	19.6177	0.0413	0.5841	0.201
Ccl9	chemokine (C-C motif) ligand 9	5.1922	0.00099	0.0138	119.655	133.468	47.6588	0.635	4.894	0.6765
Rgcc	regulator of cell cycle	5.1583	0.000452	0.0106	107.094	115.41	30.3873	0.6198	1.195	1.4395
Anxa3	annexin A3	5.1451	0.000607	0.0116	86.4818	80.6576	23.853	0.1533	1.5163	0.3809
Stfa1	stefin A1	5.1341	0.00103	0.0139	88.3435	33.7479	63.8071	0	3.1204	0.1275
Plac8	placenta-specific 8	5.1148	0.000123	0.0071	658.295	592.824	265.618	16.8116	12.8587	9.1638
Tgfbi	transforming growth factor, beta induced	5.069	6.06e-05	0.0059	63.3114	28.3393	29.4438	0.0607	0.4318	0
Wfdc21	WAP four-disulfide core domain 21	5.0169	2.77e-05	0.0046	50.5752	36.0472	26.879	0	0.5695	0
BC035044	cDNA sequence BC035044	4.9512	0.000678	0.0121	51.0624	52.3081	12.1089	0.028	0.1605	0.03
Clec12a	C-type lectin domain family 12, member a	4.9473	0.000469	0.0108	61.6914	58.5568	17.124	0.0169	0.6138	0.4041
Hk3	hexokinase 3	4.9115	0.000502	0.011	50.2017	57.7995	15.5243	0.0289	0.6703	0.0619
Mgst1	microsomal glutathione S-transferase 1	4.8392	0.000119	0.0071	49.4213	30.0233	16.6366	0	0.1763	0
Clec4n	C-type lectin domain family 4, member n	4.8062	0.000377	0.01	48.5935	45.5918	72.5264	0.322	3.1383	0.4181
Sema4a	sema domain, immunoglobulin domain (Ig), transmembrane domain (TM) and short cytoplasmic domain, (semaphorin) 4A	4.7551	7.08e-05	0.0062	67.0267	58.4544	27.5022	0.7922	0.8442	0.7711
Pld4	phospholipase D family, member 4	4.7494	0.000566	0.0113	71.9508	54.6408	47.8818	0.4929	3.9376	0.3833
Dmkn	dermokine	4.7216	2.18e-05	0.0043	40.5902	24.6044	20.3505	0.0224	0.2108	0
Ccl3	chemokine (C-C motif) ligand 3	4.699	0.000392	0.0101	70.5165	71.36	30.5323	0.8366	2.5851	0.4142
Ms4a4a	membrane-spanning 4-domains, subfamily A, member 4A	4.689	6.92e-08	0.0005	29.1017	24.8924	24.2269	0	0.0787	0.062
Lcn2	lipocalin 2	4.689	7.24e-06	0.0028	34.9934	20.5471	29.8229	0	0.2173	0.1442
F7	coagulation factor VII	4.6885	5.99e-05	0.0059	43.2707	19.2404	19.6976	0.0232	0.0316	0.0249
Ms4a6d	membrane-spanning 4-domains, subfamily A, member 6D	4.688	8.46e-06	0.0028	72.5895	53.7509	50.6135	1.1586	1.9375	0.9147
Tmem176b	transmembrane protein 176B	4.6753	0.00021	0.0086	48.915	41.6731	16.5448	0.0963	0.3845	0.476
Marcksl1	MARCKS-like 1	4.6615	4.68e-05	0.0055	61.2248	60.0251	32.7392	0.6414	1.5865	0.8618
H2-Aa	histocompatibility 2, class II antigen A, alpha	4.6561	0.000167	0.0079	36.2473	27.4784	42.2971	0.0129	1.5588	0.1057
Tifab	TRAF-interacting protein with forkhead-associated domain, family member B	4.6153	1.35e-05	0.0034	35.9814	22.5639	19.1608	0.0155	0.0884	0.0797
Fabp5	fatty acid binding protein 5, epidermal	4.5807	2.99e-05	0.0048	72.4977	65.0898	37.7036	1.0432	1.738	1.4526
Csf1r	colony stimulating factor 1 receptor	4.5755	9.14e-05	0.0068	38.4182	29.7848	27.3925	0.0222	1.2788	0.0913
C1qb	complement component 1, q subcomponent, beta polypeptide	4.5588	4.44e-05	0.0054	34.0097	26.1873	15.1298	0	0.1727	0
Cybb	cytochrome b-245, beta polypeptide	4.5361	6.33e-06	0.0028	33.1978	19.3836	23.2295	0.1279	0.1173	0.0731
Tfec	transcription factor EC	4.4997	0.000512	0.0111	35.3827	33.2715	9.7676	0.0264	0.0263	0.1008
Hoxa7	homeobox A7	4.4726	8.18e-05	0.0066	31.6436	25.481	12.7131	0	0.0833	0
Ctsg	cathepsin G	4.4614	3.43e-05	0.005	686.038	701.735	373.161	27.0099	21.5451	25.7575
Cstdc4	cystatin domain containing 4	4.4562	0.00362	0.0247	63.2267	22.2951	47.4543	0.0747	4.6017	0.1387
Cstdc5	cystatin domain containing 5	4.4508	0.003	0.0224	57.4543	24.4239	58.188	0	4.6175	0.4971
Trem3	triggering receptor expressed on myeloid cells 3	4.4325	0.000964	0.0136	38.5312	35.7054	8.8554	0.094	0.1279	0.1511
Tspan32	tetraspanin 32	4.3933	0.00136	0.0156	47.6894	54.4874	13.8057	0.223	1.6295	0.3405
H2-Ab1	histocompatibility 2, class II antigen A, beta 1	4.3737	0.000974	0.0137	44.4643	31.0485	58.8609	0.3121	3.813	0.5501
Mcpt8	mast cell protease 8	4.3706	0.000572	0.0113	573.431	990.783	693.225	47.9225	16.2468	51.9508
Akr1c18	aldo-keto reductase family 1, member C18	4.3428	0.000717	0.0123	25.8071	35.7303	8.3666	0	0.0566	0.0446
Hdc	histidine decarboxylase	4.3142	0.00183	0.0177	101.672	168.773	51.7578	3.6127	8.7233	1.6047
Mmp12	matrix metallopeptidase 12	4.285	0.00201	0.0185	42.5801	34.5177	25.8966	0.0632	3.818	0.0971
Ms4a4c	membrane-spanning 4-domains, subfamily A, member 4C	4.2849	3.29e-05	0.005	15.3421	17.5598	29.6484	0	0.255	0
Lrg1	leucine-rich alpha-2-glycoprotein 1	4.258	4.61e-06	0.0025	24.4513	15.9882	16.2404	0	0.0644	0
Trem2	triggering receptor expressed on myeloid cells 2	4.246	6.31e-06	0.0028	24.1542	20.754	17.2213	0.0086	0.4085	0.0275
Mpeg1	macrophage expressed gene 1	4.2361	1.07e-05	0.0032	23.1711	17.2214	26.6881	0.095	0.4969	0.1117
Lpl	lipoprotein lipase	4.2265	0.000147	0.0075	24.5293	24.632	29.5512	0.1043	1.5181	0.096
Fcnb	ficolin B	4.2175	0.000698	0.0122	32.7943	20.8376	7.7239	0	0	0
Ltf	lactotransferrin	4.1691	9.19e-05	0.0068	27.8781	11.2746	15.4241	0	0	0
Sgk3	serum/glucocorticoid regulated kinase 3	4.1509	7.51e-05	0.0064	24.1648	24.8525	11.4711	0.1583	0.1417	0.0944
Ccr2	chemokine (C-C motif) receptor 2	4.1459	0.000381	0.01	107.657	64.5964	77.944	1.7148	6.9109	3.7229
Mtus1	mitochondrial tumor suppressor 1	4.1251	0.000289	0.0095	30.5912	21.8896	10.2202	0.0198	0.3859	0.0806
Dab2	disabled 2, mitogen-responsive phosphoprotein	4.1101	7.36e-05	0.0064	23.3003	22.1765	19.7674	0	1.0814	0.0911
C3	complement component 3	4.0979	3.74e-05	0.005	24.5827	17.1646	11.8158	0.0159	0.1385	0.0256
Fos	FBJ osteosarcoma oncogene	4.0632	9.33e-05	0.0068	189.625	133.245	97.7711	9.1399	7.8509	5.0296
Mgl2	macrophage galactose N-acetyl-galactosamine specific lectin 2	4.0624	0.00292	0.0221	46.7781	54.528	9.4889	0.6863	1.0617	0.7165
Ccl4	chemokine (C-C motif) ligand 4	4.0613	0.000698	0.0122	39.8582	51.0791	29.086	1.0875	3.6512	0.417
Rab3il1	RAB3A interacting protein (rabin3)-like 1	4.0418	0.000122	0.0071	25.4	18.7744	10.0685	0.0429	0.1856	0.0459
Fut8	fucosyltransferase 8	4.0224	0.000276	0.0093	81.9813	92.916	45.8173	2.7163	5.8319	2.349
Prss57	protease, serine 57	4.0161	0.00153	0.0164	24.8031	24.9948	5.6226	0	0.0489	0
Lyz1	lysozyme 1	4.0141	6.45e-05	0.006	28.1634	19.209	24.1606	0.535	1.1279	0.0764
Tnfrsf1a	tumor necrosis factor receptor superfamily, member 1a	4.0135	0.000571	0.0113	30.2282	22.5743	11.0827	0.0198	1.0276	0.0212
Ctsh	cathepsin H	4.0075	4.57e-05	0.0054	23.3309	13.7047	25.7754	0.1593	0.5754	0.2608
Plppr3	phospholipid phosphatase related 3	3.997	0.000904	0.0132	50.0842	46.2357	13.8491	0.9953	1.2216	0.9859
Csta2	cystatin A family member 2	3.9802	0.000414	0.0102	35.8433	15.0067	23.4346	0.1222	1.4259	0.3467
Id1	inhibitor of DNA binding 1, HLH protein	3.9568	0.00399	0.026	69.2066	56.1706	25.6818	0.6774	6.9043	1.1574
Hmgn1	high mobility group nucleosomal binding domain 1	3.9248	0.000264	0.0093	40.5994	40.2577	17.1048	1.5569	1.0049	0.7303
Csf3r	colony stimulating factor 3 receptor (granulocyte)	3.918	5.27e-05	0.0057	20.3086	15.6531	9.5001	0	0.0788	0
Hoxa10	homeobox A10	3.9174	5e-06	0.0026	17.8952	15.1789	11.3202	0.0165	0.0224	0.0507
Thbs1	thrombospondin 1	3.901	0.00189	0.018	33.6417	24.0244	8.3406	0.0988	1.1942	0.0075
Dgat2	diacylglycerol O-acyltransferase 2	3.8649	0.000192	0.0083	25.0519	20.8947	9.9721	0.1719	0.4618	0.1811
Dpep2	dipeptidase 2	3.8374	0.000239	0.0091	21.3939	14.6017	21.2116	0.0926	1.3252	0.0458
Rtp4	receptor transporter protein 4	3.8374	0.000934	0.0134	7.8578	14.3907	31.9208	0.0279	0.3313	0.1229
Ass1	argininosuccinate synthetase 1	3.8252	0.000441	0.0105	62.7469	52.5568	40.7778	1.9525	1.531	5.7033
Clec4a1	C-type lectin domain family 4, member a1	3.8123	1.17e-05	0.0033	17.9508	11.9211	10.7552	0	0.0383	0
Clec4a2	C-type lectin domain family 4, member a2	3.7906	6.6e-05	0.0061	21.372	17.3127	10.5183	0.0516	0.3882	0.2196
Pf4	platelet factor 4	3.7905	0.00192	0.0181	29.8358	32.7486	22.2068	0.187	3.9551	0.5497
Igfbp7	insulin-like growth factor binding protein 7	3.777	0.00221	0.0193	12.3988	34.4135	6.1907	0	0.1701	0.132
Gpr160	G protein-coupled receptor 160	3.7732	0.000323	0.0097	26.2758	21.6307	9.5061	0.3158	0.5613	0.2351
Gatm	glycine amidinotransferase (L-arginine:glycine amidinotransferase)	3.7632	0.00212	0.0189	19.1441	25.076	4.8751	0.1098	0.0241	0.0847
Prg2	proteoglycan 2, bone marrow	3.7612	0.00164	0.0169	15.4757	25.3984	5.0856	0	0	0.0618
Ms4a6b	membrane-spanning 4-domains, subfamily A, member 6B	3.7575	7.92e-06	0.0028	10.7026	12.2681	16.9417	0	0.1261	0
H2-Eb1	histocompatibility 2, class II antigen E beta	3.7436	0.000346	0.0097	19.196	12.7304	24.5981	0.0627	1.3156	0.2002
Clec4a3	C-type lectin domain family 4, member a3	3.7377	1.38e-05	0.0034	17.2238	11.0168	10.4164	0	0.0532	0
Ppic	peptidylprolyl isomerase C	3.7333	0.000619	0.0117	18.6188	18.7081	6.0589	0	0.0215	0.1357
Ifitm6	interferon induced transmembrane protein 6	3.7308	0.000404	0.0102	21.1784	6.6794	14.1866	0	0.1052	0
Ccl12	chemokine (C-C motif) ligand 12	3.7296	4.1e-06	0.0025	15.0253	13.7176	10.2781	0	0.1394	0
Mef2c	myocyte enhancer factor 2C	3.709	0.000432	0.0104	20.6218	17.1574	6.8357	0.1232	0.1681	0.0484
Cldn15	claudin 15	3.6945	0.00302	0.0225	21.2147	20.8535	4.0478	0	0.0771	0.0485
Alas1	aminolevulinic acid synthase 1	3.679	0.00073	0.0124	257.617	263.142	90.3754	13.0941	12.8071	14.2658
Aldh3b1	aldehyde dehydrogenase 3 family, member B1	3.6744	4.37e-05	0.0054	18.6806	11.2488	9.965	0.0224	0.2131	0.024
Ugt1a7c	UDP glucuronosyltransferase 1 family, polypeptide A7C	3.6531	5.78e-05	0.0058	48.7199	27.7756	26.0763	1.8858	1.4619	1.7387
Tlr2	toll-like receptor 2	3.6484	2.45e-05	0.0045	21.134	12.2511	14.4861	0.1804	0.4714	0.3265
Sirpb1c	signal-regulatory protein beta 1C	3.6317	2.23e-05	0.0043	14.7506	8.9001	14.4812	0	0.1944	0.0613
App	amyloid beta (A4) precursor protein	3.6179	0.000317	0.0096	24.6914	20.0644	13.7487	0.0872	1.4635	0.6106
Anxa2	annexin A2	3.5995	0.000202	0.0085	247.464	145.413	104.235	10.384	12.6505	12.8314
Slfn1	schlafen 1	3.557	0.00045	0.0106	7.0033	9.0751	20.8923	0	0.0315	0.0496
Cd14	CD14 antigen	3.5512	0.000157	0.0076	18.3975	17.1025	9.3575	0.2622	0.6881	0.0597
Itgam	integrin alpha M	3.5503	9.21e-05	0.0068	16.7927	12.0135	12.0819	0.0263	0.7963	0.0219
Cnn3	calponin 3, acidic	3.5476	0.0026	0.0208	16.9796	18.4601	3.78	0.0209	0.0247	0
Cd27	CD27 antigen	3.5469	0.000175	0.008	18.1482	17.2882	8.1113	0.3659	0.1363	0.2875
Rassf4	Ras association (RalGDS/AF-6) domain family member 4	3.5469	0.00035	0.0097	29.6255	18.9214	13.8292	1.1468	1.1882	0.2063
Spint2	serine protease inhibitor, Kunitz type 2	3.5433	0.00138	0.0157	53.5489	49.0226	20.2384	1.21	2.1518	4.2504
Dnph1	2'-deoxynucleoside 5'-phosphate N-hydrolase 1	3.541	0.000559	0.0113	18.4407	18.5864	7.1093	0.2672	0.5451	0
Cd24a	CD24a antigen	3.5322	0.000908	0.0133	35.4695	25.0756	12.2263	0.8106	1.918	0.5375
Ebi3	Epstein-Barr virus induced gene 3	3.5295	0.000105	0.0069	25.6081	16.5969	12.5214	0.7487	0.7772	0.3231
Vsir	V-set immunoregulatory receptor	3.5295	0.00381	0.0254	28.7137	21.7528	14.0864	0.1593	3.6721	0.223
Igfbp4	insulin-like growth factor binding protein 4	3.4994	0.00024	0.0091	105.663	108.082	56.7344	4.9509	6.6343	9.2237
Lgmn	legumain	3.4973	0.000255	0.0093	41.873	44.4353	41.3734	5.4152	2.3548	1.6634
Btg2	BTG anti-proliferation factor 2	3.4883	0.000128	0.0073	58.5961	45.1286	30.039	2.5133	2.4262	4.0159
Fam20c	family with sequence similarity 20, member C	3.4766	1.72e-05	0.0038	14.7897	12.0218	10.4817	0.066	0.4961	0.0731
Il1rn	interleukin 1 receptor antagonist	3.4719	7.08e-05	0.0062	16.6715	10.3602	10.1458	0	0.5163	0.0804
Zfp36	zinc finger protein 36	3.4586	0.000106	0.0069	137.602	90.529	75.3175	7.5971	10.3434	6.4717
Tmem176a	transmembrane protein 176A	3.4561	0.000832	0.013	18.9415	18.7039	6.2261	0.4137	0.181	0.2865
Camp	cathelicidin antimicrobial peptide	3.4532	0.00192	0.0181	23.3879	7.7357	5.1666	0	0	0
Chil4	chitinase-like 4	3.4454	1.68e-05	0.0037	11.6716	11.7335	7.2741	0	0.0328	0
Pdlim1	PDZ and LIM domain 1 (elfin)	3.4247	0.000587	0.0114	14.8911	15.9272	5.4976	0.046	0.1943	0.1299
Cd81	CD81 antigen	3.4059	0.00191	0.0181	35.3288	35.4593	12.5695	0.5808	2.5785	1.668
Perp	PERP, TP53 apoptosis effector	3.4045	0.00762	0.0377	17.5711	31.6568	3.9038	0.1323	0.4795	0.4953
Irf7	interferon regulatory factor 7	3.3915	0.000566	0.0113	13.8902	27.474	40.5966	1.267	1.7821	1.4198
Glipr2	GLI pathogenesis-related 2	3.3832	0.000188	0.0082	31.5281	24.0485	13.8376	1.2635	0.9566	1.4034
Mgst2	microsomal glutathione S-transferase 2	3.3805	0.00329	0.0236	66.6202	44.1567	14.5986	2.1968	3.5773	1.8817
Prss16	protease, serine 16 (thymus)	3.3791	0.000305	0.0096	15.09	12.9476	5.8659	0.0393	0.1385	0.1561
C1qc	complement component 1, q subcomponent, C chain	3.3566	0.000334	0.0097	18.0389	12.9194	8.154	0.276	0.7691	0
Mrc1	mannose receptor, C type 1	3.3558	1.09e-05	0.0032	12.5401	10.16	7.9238	0.0414	0.0315	0.1699
Il6ra	interleukin 6 receptor, alpha	3.3553	5.26e-05	0.0057	13.9604	9.3207	7.1995	0.0141	0.1363	0.025
Egfl7	EGF-like domain 7	3.3537	0.000113	0.0069	27.6126	18.8522	13.2568	1.0991	0.7269	1.0912
Gda	guanine deaminase	3.3494	0.000333	0.0097	27.4205	20.1578	10.8048	0.8813	1.1416	0.6642
Hbb-bt	hemoglobin, beta adult t chain	3.3491	0.00151	0.0163	28.7994	48.6764	15.9641	1.2182	3.4163	1.4227
Pak1	p21 (RAC1) activated kinase 1	3.3368	0.000339	0.0097	15.9485	17.4534	8.0636	0.1363	0.8622	0.2987
Zbp1	Z-DNA binding protein 1	3.3239	0.000124	0.0071	7.4084	9.983	14.7534	0	0.4162	0.0231
Ccl5	chemokine (C-C motif) ligand 5	3.3115	0.00133	0.0156	5.2725	14.8708	16.8685	0	0.6356	0.1113
Ramp1	receptor (calcitonin) activity modifying protein 1	3.2857	0.00432	0.0272	47.3488	45.1595	14.61	1.1279	4.9273	1.9783
Scpep1	serine carboxypeptidase 1	3.266	0.000117	0.0071	22.5436	16.5167	11.0839	0.9182	0.9152	0.5239
Msr1	macrophage scavenger receptor 1	3.2634	1.25e-06	0.0016	8.5867	9.1904	10.4383	0.0228	0.2124	0.0177
Ptk7	PTK7 protein tyrosine kinase 7	3.2619	0.00219	0.0192	20.9779	4.5425	8.3867	0.1479	0.0727	0.052
Ifi27l2a	interferon, alpha-inducible protein 27 like 2A	3.2552	0.00315	0.023	11.7309	16.1823	47.6457	1.5143	1.8955	0.6793
Evl	Ena-vasodilator stimulated phosphoprotein	3.2499	2.76e-05	0.0046	14.6695	10.7756	9.2595	0.1375	0.5195	0.2722
Mrgpra2b	MAS-related GPR, member A2B	3.2385	0.00106	0.014	15.1866	11.5469	4.3434	0.0549	0.1702	0.0457
Hbb-bs	hemoglobin, beta adult s chain	3.2038	0.00133	0.0156	20.1399	32.7636	10.9305	0.7513	2.1674	0.9627
Mdfi	MyoD family inhibitor	3.2038	0.00227	0.0196	15.4025	13.7186	4.0367	0	0.4982	0.0376
Unc93b1	unc-93 homolog B1, TLR signaling regulator	3.192	0.00121	0.0149	77.7869	62.4131	49.8836	3.8785	12.0818	4.219
Ccl8	chemokine (C-C motif) ligand 8	3.1837	0.0039	0.0257	15.479	11.1253	2.7546	0	0	0
Mcemp1	mast cell expressed membrane protein 1	3.1813	0.000172	0.008	12.819	5.4908	8.4285	0.0295	0.1004	0
Ms4a7	membrane-spanning 4-domains, subfamily A, member 7	3.1753	2.73e-05	0.0046	12.0234	17.0117	14.5137	0.4942	1.132	0.5494
Hba-a2	hemoglobin alpha, adult chain 2	3.1562	5.2e-06	0.0027	11.0152	12.4042	8.5902	0.3428	0.2338	0.3159
Itgb2	integrin beta 2	3.1409	0.00216	0.0191	84.1174	66.486	47.6839	4.0493	13.9186	4.4097
Hba-a1	hemoglobin alpha, adult chain 1	3.1374	2.36e-06	0.0023	11.4989	11.1707	8.8121	0.397	0.2724	0.2324
Fut7	fucosyltransferase 7	3.1261	0.00387	0.0256	17.78	25.8353	5.2362	0.7334	0.7794	0.5313
Oasl2	2'-5' oligoadenylate synthetase-like 2	3.1059	0.00209	0.0188	5.4341	7.1164	20.7952	0.2215	0.3385	0.0909
Apoc2	apolipoprotein C-II	3.0796	8.7e-08	0.0005	8.0343	6.8451	7.5243	0	0	0
Bex6	brain expressed family member 6	3.0715	0.000668	0.012	30.3605	27.4222	12.7454	1.8724	2.3032	1.1738
Hsd17b10	hydroxysteroid (17-beta) dehydrogenase 10	3.0485	0.000736	0.0124	70.944	60.8086	32.262	5.4232	7.5865	3.7356
AB124611	cDNA sequence AB124611	3.0471	0.00116	0.0146	28.1207	19.8166	10.6025	1.8959	1.6496	0.6232
Hlx	H2.0-like homeobox	3.0421	0.000607	0.0116	28.5662	22.0032	13.017	1.1016	2.6264	1.2384
Pi16	peptidase inhibitor 16	3.0393	0.000277	0.0093	15.3051	11.9036	6.4265	0.4031	0.4473	0.3848
Bcl2a1a	B cell leukemia/lymphoma 2 related protein A1a	3.0173	1.31e-05	0.0034	9.0569	7.7206	7.2498	0	0.3631	0
Lipg	lipase, endothelial	3.0095	6.86e-05	0.0061	9.7228	8.9803	5.2529	0.1109	0.0492	0.0994
Ccr5	chemokine (C-C motif) receptor 5	2.9823	8.12e-06	0.0028	8.0358	7.5518	9.7676	0.3643	0.195	0.0342
Igf2bp3	insulin-like growth factor 2 mRNA binding protein 3	2.9798	0.00101	0.0138	10.8303	10.8305	3.7342	0.1242	0.1515	0.0425
Isg15	ISG15 ubiquitin-like modifier	2.9721	0.00593	0.0323	8.5723	16.5853	35.8472	1.0749	2.8306	0.6152
Rab7b	RAB7B, member RAS oncogene family	2.9644	0.000139	0.0074	9.4361	10.1923	5.4996	0.0366	0.4108	0.0918
Pilra	paired immunoglobin-like type 2 receptor alpha	2.9618	0.000653	0.0119	26.2742	11.5632	23.0186	0.987	2.1181	1.8088
Actn1	actinin, alpha 1	2.9571	5.32e-06	0.0027	10.8961	9.0664	7.733	0.2572	0.4011	0.2677
Ltb4r1	leukotriene B4 receptor 1	2.9369	0.000122	0.0071	50.4965	33.1215	27.4785	3.1917	4.1776	4.1348
Atp8b4	ATPase, class I, type 8B, member 4	2.9357	0.00122	0.015	59.6456	54.7882	27.1893	7.5435	4.87	3.2455
Fcgr1	Fc receptor, IgG, high affinity I	2.9322	2.16e-07	0.0008	10.4666	9.9099	10.2354	0.4636	0.5893	0.3588
Clec4b2	C-type lectin domain family 4, member b2	2.9226	0.00302	0.0224	11.8839	8.8909	2.6009	0	0.0527	0
Stom	stomatin	2.9183	0.00176	0.0174	33.3774	29.1234	11.1543	1.5664	2.1298	2.6274
Sirpb1b	signal-regulatory protein beta 1B	2.9172	4.73e-05	0.0055	7.6571	4.8599	8.5927	0.0168	0.0907	0.018
Sept1	septin 1	2.9099	0.00461	0.0281	34.0479	39.9158	11.4541	2.9994	1.2941	3.5851
Epsti1	epithelial stromal interaction 1 (breast)	2.8847	3.51e-05	0.005	12.0007	14.0118	16.6468	1.2601	1.3029	0.6425
Ffar2	free fatty acid receptor 2	2.8846	0.00052	0.0111	13.0578	6.7335	5.5094	0.0761	0.484	0.1002
Mrgpra2a	MAS-related GPR, member A2A	2.8676	0.00105	0.014	11.2432	7.3701	3.4219	0.0182	0.0949	0.0455
Sqor	sulfide quinone oxidoreductase	2.8622	0.000281	0.0094	11.7088	6.6776	5.1752	0.1246	0.0786	0.2922
Chil1	chitinase-like 1	2.8552	0.000132	0.0073	9.318	6.1272	4.4445	0.0568	0	0
Palm	paralemmin	2.8542	0.000337	0.0097	20.4155	19.086	9.9693	1.2071	1.7339	1.0681
Lbp	lipopolysaccharide binding protein	2.8469	0.00416	0.0266	10.6265	10.0954	2.3476	0	0.1393	0.0179
Ifi204	interferon activated gene 204	2.8459	0.000156	0.0076	5.0802	5.3793	10.064	0.0527	0.0756	0.0198
Egln3	egl-9 family hypoxia-inducible factor 3	2.8433	0.00451	0.0278	9.8787	10.7712	2.2465	0.0158	0.0537	0.0508
Hck	hemopoietic cell kinase	2.842	0.000121	0.0071	9.3049	6.8025	8.5583	0.084	0.7653	0.0895
Tpd52	tumor protein D52	2.8246	6.06e-05	0.0059	66.3377	47.1921	39.4542	6.09	6.7562	5.7155
Serpinf1	serine (or cysteine) peptidase inhibitor, clade F, member 1	2.8179	0.00994	0.0448	12.3016	12.3819	2.0972	0.5164	0.0369	0
Gstm1	glutathione S-transferase, mu 1	2.8146	0.00752	0.0373	244.418	200.981	80.5203	13.2388	41.2081	18.3096
Fcor	Foxo1 corepressor	2.8029	0.00168	0.017	8.997	8.9655	2.7911	0	0.1113	0
Prex1	phosphatidylinositol-3,4,5-trisphosphate-dependent Rac exchange factor 1	2.802	4.54e-05	0.0054	10.052	9.3179	6.5491	0.2264	0.6121	0.2835
Mafb	v-maf musculoaponeurotic fibrosarcoma oncogene family, protein B (avian)	2.7942	0.000615	0.0117	8.5104	8.0383	3.3023	0.0247	0.0672	0.0132
Clec4e	C-type lectin domain family 4, member e	2.7908	0.000153	0.0076	30.5696	24.961	17.1137	3.2189	2.4821	2.0493
Ifngr2	interferon gamma receptor 2	2.7908	0.000984	0.0137	45.579	37.3728	19.2825	4.3817	4.5743	2.6466
Hpse	heparanase	2.7743	1.21e-06	0.0016	7.0734	6.4737	5.5852	0.0268	0.1274	0.072
Mppe1	metallophosphoesterase 1	2.7706	0.00342	0.024	12.325	10.6585	3.7615	0.0987	0.9755	0.0724
Glrx	glutaredoxin	2.7608	0.000305	0.0096	111.926	90.9593	53.9004	10.6182	11.9553	11.1659
Rnd3	Rho family GTPase 3	2.7534	0.000182	0.0081	9.6067	4.6196	5.6821	0.0282	0.1607	0.0885
Dse	dermatan sulfate epimerase	2.746	0.000922	0.0133	8.5576	7.7439	3.0279	0	0.115	0
Mmp13	matrix metallopeptidase 13	2.7343	1.9e-06	0.0021	5.4771	6.9105	5.702	0.0157	0.1284	0.0168
Xdh	xanthine dehydrogenase	2.7207	4.26e-05	0.0054	7.9866	5.7556	7.2096	0.0249	0.4849	0.1434
Paox	polyamine oxidase (exo-N4-amino)	2.6909	0.00111	0.0144	16.0388	16.4479	6.4652	1.0731	1.1621	0.8391
Ifit2	interferon-induced protein with tetratricopeptide repeats 2	2.69	0.000726	0.0123	4.4267	8.6309	11.9328	0.4334	0.3607	0.2897
Sirpb1a	signal-regulatory protein beta 1A	2.6862	0.000294	0.0095	6.0047	3.5846	8.3057	0	0.1209	0
Dusp1	dual specificity phosphatase 1	2.6842	7.64e-05	0.0064	50.6425	37.6424	33.9948	4.4301	6.7246	5.2713
Mcpt4	mast cell protease 4	2.6835	0.00286	0.0218	415.148	414.936	490.84	100.811	33.2318	91.1381
Ak4	adenylate kinase 4	2.6799	0.00309	0.0227	7.3476	9.2681	2.206	0.0099	0.0128	0.0211
Mmp19	matrix metallopeptidase 19	2.6727	0.000406	0.0102	9.4064	6.8753	4.0871	0.1716	0.3498	0.0169
P2ry13	purinergic receptor P2Y, G-protein coupled 13	2.6718	0.000225	0.0087	9.5761	4.4113	6.7349	0.1337	0.2611	0.1966
Ttc39c	tetratricopeptide repeat domain 39C	2.6536	0.00067	0.012	8.6174	8.0609	3.7917	0.068	0.4806	0.06
Gm9733	predicted gene 9733	2.6498	3.59e-05	0.005	6.5924	4.0202	6.0338	0.0846	0	0
Sh2b2	SH2B adaptor protein 2	2.6489	0.00219	0.0192	11.7311	9.68	3.4537	0.3015	0.3116	0.4379
Tfr2	transferrin receptor 2	2.6481	0.00116	0.0146	8.3216	11.5959	3.9491	0.4102	0.1841	0.413
Ifi203	interferon activated gene 203	2.6379	9.27e-06	0.003	6.2759	5.2523	7.2365	0.1639	0.052	0.2691
Pxylp1	2-phosphoxylose phosphatase 1	2.6369	0.00143	0.016	8.1673	8.6173	2.9086	0.0931	0.0894	0.2026
Gpr84	G protein-coupled receptor 84	2.6207	0.000773	0.0127	8.619	5.4621	3.0029	0.0419	0.0265	0
Ifi209	interferon activated gene 209	2.62	0.000914	0.0133	3.0391	5.1826	9.0547	0.0413	0.0246	0.0129
Nectin2	nectin cell adhesion molecule 2	2.6107	4.21e-05	0.0053	7.7406	6.1545	4.7374	0.2924	0.1135	0.0942
Napsa	napsin A aspartic peptidase	2.605	0.00126	0.0152	230.848	181.186	127.814	29.0112	18.2552	40.8089
Hgf	hepatocyte growth factor	2.6044	0.00905	0.0421	11.479	21.3883	3.9008	0.5342	1.2221	0.7857
Gm21188	predicted gene, 21188	2.6006	2.27e-07	0.0008	5.3912	4.7454	5.5268	0	0.0552	0.0179
Smim5	small integral membrane protein 5	2.5957	0.000771	0.0127	7.5948	9.5748	4.0836	0.0412	0.6023	0.2539
Clec4d	C-type lectin domain family 4, member d	2.5902	0.00066	0.012	22.0854	15.5187	13.9339	1.2694	3.4164	1.6019
Nrg1	neuregulin 1	2.5783	0.000347	0.0097	7.9564	5.5193	3.3855	0.0281	0.0417	0.1223
Mcpt1	mast cell protease 1	2.5767	0.0102	0.0456	45.5113	58.5987	65.4753	11.5727	2.9369	16.5342
Klrb1f	killer cell lectin-like receptor subfamily B member 1F	2.576	0.000457	0.0106	11.5671	8.0248	4.8813	0.5463	0.4159	0.4369
Mndal	myeloid nuclear differentiation antigen like	2.5752	7.42e-07	0.0013	10.0014	8.6766	10.4781	0.7943	0.8513	0.738
Impa2	inositol (myo)-1(or 4)-monophosphatase 2	2.5741	0.000278	0.0093	35.6296	36.1974	23.6626	6.2203	3.8831	3.5129
Cmpk2	cytidine monophosphate (UMP-CMP) kinase 2, mitochondrial	2.567	0.000774	0.0127	5.0063	7.5939	11.1326	0.1824	0.9074	0.3345
Padi4	peptidyl arginine deiminase, type IV	2.5656	0.000821	0.013	9.2975	5.2551	3.3178	0.0917	0.1081	0.1081
Bst1	bone marrow stromal cell antigen 1	2.5596	0.000188	0.0082	6.8956	3.2695	5.3364	0	0.0425	0
Ifitm3	interferon induced transmembrane protein 3	2.557	0.000162	0.0078	757.388	582.028	655.191	128.045	133.116	81.2601
Adgrl4	adhesion G protein-coupled receptor L4	2.5568	0.000112	0.0069	3.9844	7.3429	4.3875	0.0436	0.0068	0.0467
Gca	grancalcin	2.5465	0.00218	0.0192	8.5418	9.3085	2.886	0.2125	0.2884	0.2272
Cd52	CD52 antigen	2.5445	0.0084	0.04	134.423	105.768	102.945	13.9072	44.4717	10.1665
Bcl2a1d	B cell leukemia/lymphoma 2 related protein A1d	2.542	5.74e-05	0.0058	6.6408	4.8567	5.1692	0	0.3975	0
Six1	sine oculis-related homeobox 1	2.5378	0.00387	0.0256	6.5084	8.2378	1.8828	0.0126	0.0085	0
Slc28a2	solute carrier family 28 (sodium-coupled nucleoside transporter), member 2	2.5319	0.00247	0.0205	7.59	6.6422	2.1091	0.0322	0.005	0.0172
Ccdc125	coiled-coil domain containing 125	2.5296	0.00126	0.0151	8.9979	5.9731	2.9101	0.1324	0.1432	0.0939
Mfsd12	major facilitator superfamily domain containing 12	2.5246	0.000471	0.0108	27.3452	24.8097	15.8763	2.251	4.3578	2.7203
Map4k1	mitogen-activated protein kinase kinase kinase kinase 1	2.5236	0.00121	0.0149	32.309	24.9708	13.2415	3.2556	3.5982	2.3117
Atf3	activating transcription factor 3	2.5217	1.81e-05	0.0038	6.6864	6.568	7.955	0.2383	0.6772	0.3245
Cstdc6	cystatin domain containing 6	2.5188	0.000645	0.0119	7.6372	3.2675	6.244	0	0.3693	0.0358
H2-DMa	histocompatibility 2, class II, locus DMa	2.5062	0.000191	0.0083	42.2909	37.9649	28.7672	4.3981	7.5025	4.9665
Tmem50b	transmembrane protein 50B	2.5057	0.00089	0.0132	36.6034	27.9385	18.1353	3.7797	5.3799	2.7279
Cebpd	CCAAT/enhancer binding protein (C/EBP), delta	2.497	0.00106	0.014	13.2392	10.3988	5.4393	0.5194	1.1978	0.7398
Abcd2	ATP-binding cassette, sub-family D (ALD), member 2	2.495	0.00836	0.0399	9.7384	7.4894	1.7832	0.0074	0.0351	0.3583
Eng	endoglin	2.4909	0.0019	0.018	29.9829	19.3407	13.5416	2.2876	4.5146	1.8461
C1qa	complement component 1, q subcomponent, alpha polypeptide	2.485	0.000616	0.0117	7.84	3.9022	3.1714	0	0.0303	0
Dram1	DNA-damage regulated autophagy modulator 1	2.4766	0.00239	0.0201	8.7828	6.6469	2.7221	0.0456	0.4739	0.048
Mcub	mitochondrial calcium uniporter dominant negative beta subunit	2.4731	0.000169	0.008	9.1135	4.9173	5.3837	0.3867	0.2891	0.2486
Gjb3	gap junction protein, beta 3	2.4707	0.00105	0.014	6.8704	5.5273	2.3758	0	0.0183	0
Aif1	allograft inflammatory factor 1	2.4649	6.04e-06	0.0028	4.4694	5.7342	6.0444	0.1293	0.216	0.1228
B3gnt5	UDP-GlcNAc:betaGal beta-1,3-N-acetylglucosaminyltransferase 5	2.4609	0.00034	0.0097	6.7352	7.0563	3.7505	0.0484	0.1476	0.4745
Cpq	carboxypeptidase Q	2.4593	0.00154	0.0164	7.4107	7.9129	2.8404	0.092	0.3559	0.1691
Cd177	CD177 antigen	2.457	0.00054	0.0113	7.671	3.5576	3.4538	0	0.0632	0
Cyp4f18	cytochrome P450, family 4, subfamily f, polypeptide 18	2.4535	5.53e-05	0.0057	12.0066	12.4447	7.9134	1.134	1.0772	1.14
Ell2	elongation factor RNA polymerase II 2	2.4445	0.00222	0.0194	14.5292	17.387	8.9641	0.6086	2.2396	2.3848
Ccn3	cellular communication network factor 3	2.4434	0.000639	0.0118	8.7089	4.5099	3.6393	0.1023	0.1192	0.2501
Itga4	integrin alpha 4	2.4386	0.00121	0.0149	16.1755	15.9854	12.8315	0.994	1.6949	3.7137
Slc22a3	solute carrier family 22 (organic cation transporter), member 3	2.4308	0.00214	0.019	26.3068	27.5419	37.5114	6.8373	2.3105	6.38
Atp1a3	ATPase, Na+/K+ transporting, alpha 3 polypeptide	2.4252	0.000535	0.0112	6.4633	5.4819	2.6904	0.0229	0.0882	0.0352
Sdc4	syndecan 4	2.4195	0.00105	0.014	7.2384	7.617	3.7021	0.0861	0.7779	0.1289
Nme4	NME/NM23 nucleoside diphosphate kinase 4	2.4151	0.0015	0.0163	15.2143	19.8325	8.1267	1.4524	2.4736	1.3855
Bcl2a1b	B cell leukemia/lymphoma 2 related protein A1b	2.4126	6.65e-05	0.0061	6.0569	4.0599	5.7681	0	0.344	0.1913
Upp1	uridine phosphorylase 1	2.4075	0.00377	0.0253	14.0541	8.3719	6.1871	0.2734	2.0877	0.727
Arrdc4	arrestin domain containing 4	2.404	0.000185	0.0082	7.5313	5.5044	3.9437	0.0953	0.2516	0.3498
Ifit3	interferon-induced protein with tetratricopeptide repeats 3	2.4003	0.00374	0.0252	2.1765	5.874	8.7962	0.0872	0.2539	0.0666
Siglecf	sialic acid binding Ig-like lectin F	2.3908	0.00981	0.0444	7.3863	9.4773	1.8713	0.0162	0.6241	0.0598
Nxpe5	neurexophilin and PC-esterase domain family, member 5	2.3862	0.000783	0.0128	10.9732	6.841	5.067	0.2638	0.9013	0.659
Ly9	lymphocyte antigen 9	2.3771	2.67e-05	0.0046	6.2005	5.7372	4.1189	0.1411	0.274	0.2182
Bcl11a	B cell CLL/lymphoma 11A (zinc finger protein)	2.3771	0.000125	0.0071	7.3529	8.0391	4.9574	0.2843	0.4553	0.7167
Ifi211	interferon activated gene 211	2.3752	0.000822	0.013	2.5803	4.0627	7.0084	0.0162	0.0055	0.0173
Ap3s1	adaptor-related protein complex 3, sigma 1 subunit	2.3685	0.0019	0.018	166.936	163.105	71.9309	23.9322	26.1657	20.5479
Fam234b	family with sequence similarity 234, member B	2.3622	4.53e-06	0.0025	6.2783	6.7019	5.134	0.2929	0.4215	0.3765
Tacstd2	tumor-associated calcium signal transducer 2	2.3591	0.000145	0.0075	6.3659	4.1537	3.4103	0.0501	0.017	0.1609
P2ry6	pyrimidinergic receptor P2Y, G-protein coupled, 6	2.3528	6.06e-05	0.0059	5.72	5.2644	4.5699	0	0.4964	0.1755
Slc37a2	solute carrier family 37 (glycerol-3-phosphate transporter), member 2	2.3472	4.42e-06	0.0025	4.9294	4.5305	4.4636	0.0286	0.2702	0.041
Rcsd1	RCSD domain containing 1	2.344	0.00538	0.0306	28.0338	25.8357	13.5864	3.9131	1.584	5.8401
Nup210	nucleoporin 210	2.3436	6.28e-05	0.0059	31.1351	32.5495	22.6659	4.1079	5.4779	4.8973
B4galt4	UDP-Gal:betaGlcNAc beta 1,4-galactosyltransferase, polypeptide 4	2.342	0.00296	0.0223	6.8173	6.2732	2.0091	0	0.1384	0.1531
Jaml	junction adhesion molecule like	2.317	0.000326	0.0097	5.8118	3.6065	7.3311	0.4476	0.2364	0.1806
F11r	F11 receptor	2.3152	0.000111	0.0069	6.464	3.8342	6.4099	0.3002	0.3412	0.244
Gm5150	predicted gene 5150	2.3036	3.62e-05	0.005	5.2464	3.3699	3.5645	0	0.0354	0
Hoxb5	homeobox B5	2.3021	0.000311	0.0096	5.3337	4.7934	2.5367	0.0455	0.0102	0.0244
Fabp4	fatty acid binding protein 4, adipocyte	2.2795	2.13e-05	0.0042	5.0623	3.4036	3.6651	0.0629	0.0132	0.0104
Tspan3	tetraspanin 3	2.278	0.00101	0.0138	26.6013	26.8648	13.0604	3.047	3.9149	3.7653
Hfe	homeostatic iron regulator	2.2762	0.00425	0.027	8.4846	6.6733	2.248	0.3015	0.3301	0.2013
March1	membrane-associated ring finger (C3HC4) 1	2.2755	0.000104	0.0069	5.0359	3.1516	5.5255	0.0893	0.1635	0.1367
Slc16a10	solute carrier family 16 (monocarboxylic acid transporters), member 10	2.2646	0.000492	0.011	17.4005	16.861	9.316	2.5331	1.9097	1.9726
Acpp	acid phosphatase, prostate	2.2633	0.000386	0.0101	6.4532	3.6205	3.0445	0.0671	0.1331	0.0411
Il15ra	interleukin 15 receptor, alpha chain	2.26	0.000234	0.009	10.0045	8.398	5.3556	0.9516	0.7688	0.7326
Slfn4	schlafen 4	2.2588	0.00279	0.0216	2.1513	4.4479	7.7392	0.1286	0.1191	0.0837
Stfa2l1	stefin A2 like 1	2.2537	0.0036	0.0246	6.1612	1.748	5.6154	0	0.2004	0
Slc16a1	solute carrier family 16 (monocarboxylic acid transporters), member 1	2.2531	6.94e-05	0.0061	24.053	22.8485	16.0493	3.6625	3.8015	3.2004
Bmyc	brain expressed myelocytomatosis oncogene	2.2429	0.000569	0.0113	30.7225	31.5734	21.1901	4.805	3.63	7.0437
Pde4b	phosphodiesterase 4B, cAMP specific	2.2401	0.00536	0.0305	7.2308	6.8475	1.9005	0.1582	0.3224	0.1601
Wdfy2	WD repeat and FYVE domain containing 2	2.2361	0.000705	0.0122	13.4263	12.3059	6.8261	1.246	1.9104	1.198
Pkib	protein kinase inhibitor beta, cAMP dependent, testis specific	2.2351	0.000308	0.0096	7.1372	5.0693	4.2919	0.5959	0.0696	0.4672
Il6st	interleukin 6 signal transducer	2.2325	0.000927	0.0134	11.6665	8.5916	5.6383	0.6458	1.5161	0.8765
Them6	thioesterase superfamily member 6	2.2319	0.00133	0.0156	10.4437	11.7774	8.7808	0.7292	1.1236	2.7575
Thy1	thymus cell antigen 1, theta	2.2301	0.0106	0.0466	9.5878	2.5917	1.8321	0	0.0429	0
Pdk1	pyruvate dehydrogenase kinase, isoenzyme 1	2.2288	0.00174	0.0173	39.2363	33.7032	16.7368	4.5579	5.2085	5.9688
Prxl2c	peroxiredoxin like 2C	2.2285	0.00164	0.0169	8.505	6.2395	3.4145	0.2249	0.8327	0.3145
Dhx58	DEXH (Asp-Glu-X-His) box polypeptide 58	2.228	0.000393	0.0101	4.6508	6.1229	9.3555	0.4576	0.5746	0.7662
Afap1l1	actin filament associated protein 1-like 1	2.2155	0.00167	0.017	7.9162	5.3948	3.3046	0.1583	0.8061	0.171
Ifi207	interferon activated gene 207	2.2114	0.000149	0.0075	3.2827	3.2954	5.682	0.0531	0.0902	0.0779
Cebpa	CCAAT/enhancer binding protein (C/EBP), alpha	2.2023	0.00755	0.0374	5.4039	6.5852	1.3438	0.0198	0.1074	0.0343
Csf2ra	colony stimulating factor 2 receptor, alpha, low-affinity (granulocyte-macrophage)	2.1994	6.69e-06	0.0028	92.1414	75.4811	72.7705	16.059	17.1852	16.4843
Zfp326	zinc finger protein 326	2.1916	0.00384	0.0255	6.2167	5.3837	1.7221	0.0982	0.1713	0.0227
Oas3	2'-5' oligoadenylate synthetase 3	2.1909	0.00422	0.0269	3.0489	5.0209	10.3784	0.187	0.6466	0.491
Ifit1bl1	interferon induced protein with tetratricpeptide repeats 1B like 1	2.1902	0.00439	0.0274	1.5085	4.9496	6.0197	0.0388	0.0395	0.0208
Hmgn3	high mobility group nucleosomal binding domain 3	2.1768	0.000434	0.0104	9.235	14.4411	16.7763	2.3726	2.4047	1.6471
Bdh1	3-hydroxybutyrate dehydrogenase, type 1	2.1725	0.00326	0.0235	16.479	12.0269	6.5781	1.7066	0.9881	2.5001
Ablim1	actin-binding LIM protein 1	2.1716	0.00428	0.0271	7.7336	8.3178	2.6229	0.2649	0.5932	0.5999
Gapt	Grb2-binding adaptor, transmembrane	2.1714	0.00252	0.0206	28.2773	18.8058	13.9907	4.946	2.1041	4.1521
Fpr1	formyl peptide receptor 1	2.1703	0.00294	0.0221	4.2564	1.6331	5.8912	0	0.046	0
Stab1	stabilin 1	2.1701	0.000928	0.0134	9.1226	10.568	5.4461	0.6228	1.0106	1.5379
Trem1	triggering receptor expressed on myeloid cells 1	2.1671	0.000398	0.0102	5.6925	4.326	2.8689	0.028	0.3609	0.0882
Rab11fip5	RAB11 family interacting protein 5 (class I)	2.1632	0.000159	0.0077	7.5689	4.4598	5.3831	0.3647	0.6904	0.4407
Nipsnap1	nipsnap homolog 1	2.1615	0.00109	0.0142	10.7056	11.6355	5.907	1.8517	0.8823	1.1256
Haao	3-hydroxyanthranilate 3,4-dioxygenase	2.1607	0.00196	0.0182	12.5826	11.0167	7.5645	2.7227	0.7439	1.4087
Il1f9	interleukin 1 family, member 9	2.157	0.000181	0.0081	5.2846	2.8012	3.4758	0.0265	0.1262	0.0426
Tcf4	transcription factor 4	2.1517	5.65e-05	0.0058	14.1694	12.5964	9.6396	1.9563	2.1734	1.6658
Slamf7	SLAM family member 7	2.1462	6.91e-05	0.0061	2.922	3.9794	4.887	0.0403	0.1485	0.1093
Camk2d	calcium/calmodulin-dependent protein kinase II, delta	2.1217	0.00019	0.0083	7.0978	4.1026	5.5724	0.3844	0.7049	0.3959
Clec2i	C-type lectin domain family 2, member i	2.1187	0.00179	0.0175	6.3913	4.0564	2.2761	0.3479	0.0517	0.0543
Fgr	FGR proto-oncogene, Src family tyrosine kinase	2.1153	0.000776	0.0127	5.3205	2.1253	3.5749	0.0247	0.0843	0
Tarm1	T cell-interacting, activating receptor on myeloid cells 1	2.1146	0.000114	0.0069	29.1673	20.9665	20.1864	4.9609	5.011	3.8242
Arsb	arylsulfatase B	2.1134	0.000948	0.0135	6.7156	7.0124	3.1382	0.4454	0.4769	0.4793
Nrp2	neuropilin 2	2.1101	1.86e-05	0.0039	4.3613	3.194	3.0309	0.0503	0.0234	0.0478
Runx2	runt related transcription factor 2	2.108	3.12e-05	0.0049	5.3903	3.7591	3.9445	0.204	0.3301	0.172
Dnajc15	DnaJ heat shock protein family (Hsp40) member C15	2.1029	8.98e-05	0.0068	55.6109	62.9801	48.2629	15.011	11.0953	10.6223
Arg2	arginase type II	2.0951	0.000635	0.0118	5.1964	2.1939	3.0637	0.0311	0	0
Ube2l6	ubiquitin-conjugating enzyme E2L 6	2.094	3.27e-05	0.005	11.7077	11.8039	15.8715	2.3377	2.4636	2.0515
Cdk20	cyclin-dependent kinase 20	2.0936	0.000208	0.0086	4.8524	4.6345	2.8231	0.0401	0.3011	0.1981
Tlr13	toll-like receptor 13	2.0915	0.00133	0.0156	7.8665	4.3758	7.1041	0.4371	1.4019	0.4457
Slc6a13	solute carrier family 6 (neurotransmitter transporter, GABA), member 13	2.0857	0.00173	0.0172	9.6666	5.6933	3.9857	1.0344	0.5571	0.4691
Cystm1	cysteine-rich transmembrane module containing 1	2.0846	0.00365	0.0247	6.0499	6.3608	2.0821	0.3932	0.1299	0.3314
Gpr132	G protein-coupled receptor 132	2.0813	0.00237	0.02	5.9592	4.4308	1.912	0.1195	0.2088	0.073
Siglece	sialic acid binding Ig-like lectin E	2.0782	0.000454	0.0106	5.1366	2.5337	2.6668	0.0234	0.0318	0
Nkx2-3	NK2 homeobox 3	2.0756	0.000957	0.0135	4.6958	4.2589	1.9243	0.0202	0.055	0.0867
Ano10	anoctamin 10	2.0688	0.000551	0.0113	6.0481	4.5567	2.9616	0.1622	0.5019	0.2036
Dgkg	diacylglycerol kinase, gamma	2.0684	0.00159	0.0167	7.1876	7.1522	3.2152	0.3172	0.6875	0.7154
Egr2	early growth response 2	2.0591	0.00162	0.0168	43.0961	26.1832	28.2506	9.9059	4.8094	6.6464
Zbtb16	zinc finger and BTB domain containing 16	2.0531	0.00544	0.0308	3.9179	5.8361	1.3567	0.0338	0	0.0723
Ctsz	cathepsin Z	2.0504	0.000423	0.0103	408.66	343.575	227.648	77.046	76.1191	74.4493
Nfkbia	nuclear factor of kappa light polypeptide gene enhancer in B cells inhibitor, alpha	2.05	0.00446	0.0276	87.4722	66.268	36.3273	10.7465	18.8944	12.3872
Ralgds	ral guanine nucleotide dissociation stimulator	2.0498	0.000456	0.0106	7.6589	6.2034	4.719	0.3575	1.1182	0.7476
Dusp22	dual specificity phosphatase 22	2.0437	0.000506	0.0111	5.5984	3.4311	2.6528	0.0829	0.1206	0.2557
Slc25a13	solute carrier family 25 (mitochondrial carrier, adenine nucleotide translocator), member 13	2.0381	0.000407	0.0102	6.0653	4.4477	2.9503	0.3776	0.2592	0.2653
Cdca7	cell division cycle associated 7	2.0357	0.000248	0.0092	51.8162	55.6919	36.5264	10.8404	12.57	9.1456
Rin2	Ras and Rab interactor 2	2.0346	2.59e-05	0.0046	4.8127	3.8663	3.3823	0.3183	0.1396	0.1997
Prkch	protein kinase C, eta	2.0312	2.72e-05	0.0046	4.221	3.6232	2.8116	0.062	0.131	0.1218
Prr5	proline rich 5 (renal)	2.0216	0.00234	0.0198	3.9588	4.7801	1.5378	0	0.0344	0.0506
Chst13	carbohydrate sulfotransferase 13	2.0126	0.00788	0.0384	7.0803	8.7607	2.618	0.2114	0.97	0.8202
Tmem86a	transmembrane protein 86A	2.0102	9.89e-05	0.0068	4.2073	3.7487	2.6591	0.0709	0.2607	0.0253
Ifit1	interferon-induced protein with tetratricopeptide repeats 1	2.0095	0.00331	0.0237	1.9416	3.5076	6.3909	0.0476	0.2909	0.1102
Cxcr2	chemokine (C-X-C motif) receptor 2	2.0081	0.000175	0.008	4.2623	3.3722	2.2647	0.0686	0.0373	0.0411
Dipk1b	divergent protein kinase domain 1B	2.0076	0.000175	0.008	7.134	10.0178	7.2627	1.0933	0.9909	1.7327
Hvcn1	hydrogen voltage-gated channel 1	2.0069	0.00611	0.0329	53.5193	43.7855	22.6705	7.5584	6.4139	13.0289
Mcpt2	mast cell protease 2	2.0067	0.0103	0.0458	184.684	247.649	242.39	78.2105	26.6537	78.0537
Cd86	CD86 antigen	2.0055	0.00048	0.0109	4.8798	2.3289	3.5249	0	0.2207	0.1209
Hsd11b1	hydroxysteroid 11-beta dehydrogenase 1	2.0047	0.00626	0.0334	15.3454	11.1038	5.4122	1.6145	2.6117	1.0788
Bcl3	B cell leukemia/lymphoma 3	2.0008	4.51e-06	0.0025	4.7442	4.3252	3.915	0.2247	0.3494	0.4191
Phgdh	3-phosphoglycerate dehydrogenase	2.0007	0.00141	0.0159	189.063	178.494	94.0436	35.339	36.79	35.836
Csta3	cystatin A family member 3	1.9973	0.000691	0.0121	4.2673	2.2455	4.1032	0	0.3709	0
D1Ertd622e	DNA segment, Chr 1, ERATO Doi 622, expressed	1.9848	0.000536	0.0112	18.0097	15.5759	9.6109	2.7109	2.7209	2.9055
Slc40a1	solute carrier family 40 (iron-regulated transporter), member 1	1.972	0.000308	0.0096	3.7762	4.3718	2.2948	0.037	0.1027	0.2244
Rbpms	RNA binding protein gene with multiple splicing	1.9703	0.00862	0.0408	2.0137	7.0843	1.8421	0.0333	0.0113	0.1013
Inpp5j	inositol polyphosphate 5-phosphatase J	1.9612	0.000488	0.0109	4.6183	2.7212	2.167	0.0154	0.049	0.0528
Xaf1	XIAP associated factor 1	1.9604	0.00764	0.0377	6.8265	12.2593	22.8245	2.0946	2.8771	2.496
Pstpip1	proline-serine-threonine phosphatase-interacting protein 1	1.9565	0.00204	0.0186	26.5637	20.0979	12.817	3.0588	5.1988	4.4627
Srl	sarcalumenin	1.9548	0.000533	0.0112	4.4569	4.2809	2.2252	0.1232	0.1306	0.2564
Prodh	proline dehydrogenase	1.9508	0.00154	0.0164	13.9976	14.1607	6.9272	1.8709	2.1321	2.4697
Tfeb	transcription factor EB	1.9492	0.000443	0.0105	5.1959	4.6691	3.1461	0.6873	0.306	0.1477
Ifngr1	interferon gamma receptor 1	1.9387	0.00169	0.017	83.8054	78.1573	41.7064	15.5474	18.1567	15.0515
Il21r	interleukin 21 receptor	1.9312	0.00611	0.0329	6.9731	6.6431	6.3256	0.5337	2.6791	0.4264
Met	met proto-oncogene	1.9279	0.000942	0.0135	3.7102	4.0156	1.7188	0.054	0.0831	0.0212
Dnajc6	DnaJ heat shock protein family (Hsp40) member C6	1.924	0.000287	0.0095	4.3921	5.9489	4	0.3674	0.3329	0.8812
Nod1	nucleotide-binding oligomerization domain containing 1	1.9129	0.00172	0.0172	4.6215	3.7613	1.7556	0	0.215	0.1369
Ica1	islet cell autoantigen 1	1.9074	0.00571	0.0317	23.0658	26.8958	10.6813	3.8517	5.7784	3.5166
Fam117a	family with sequence similarity 117, member A	1.9027	0.00151	0.0163	7.5154	6.8034	3.4422	0.627	1.0342	0.7061
Selenom	selenoprotein M	1.895	0.00359	0.0246	20.6755	24.0526	10.2909	3.2022	4.8321	3.8635
Adrb2	adrenergic receptor, beta 2	1.8899	5.83e-05	0.0058	3.4653	2.1588	2.9299	0.0199	0.0677	0
Tst	thiosulfate sulfurtransferase, mitochondrial	1.8891	0.00281	0.0217	4.9147	4.4493	1.7678	0.2317	0.3137	0.0848
Slc11a1	solute carrier family 11 (proton-coupled divalent metal ion transporters), member 1	1.8876	1.47e-05	0.0035	2.6273	3.5684	3.5382	0.1266	0.152	0.1439
St14	suppression of tumorigenicity 14 (colon carcinoma)	1.8873	0.00283	0.0217	5.2907	6.1253	2.6143	0.3538	0.9112	0.2367
Rflnb	refilin B	1.8861	0.00129	0.0154	5.4125	3.7549	2.2931	0.2128	0.1365	0.4425
Gcat	glycine C-acetyltransferase (2-amino-3-ketobutyrate-coenzyme A ligase)	1.8804	0.00288	0.0219	49.079	42.2261	24.3348	12.4216	7.557	8.5675
Gpr65	G-protein coupled receptor 65	1.8784	0.0107	0.0469	11.1743	14.9858	5.5089	1.4905	1.2634	3.5218
Rgs3	regulator of G-protein signaling 3	1.8722	0.000188	0.0082	4.8799	3.9022	2.8452	0.3673	0.1933	0.3845
Socs3	suppressor of cytokine signaling 3	1.8699	0.000366	0.0099	42.7547	30.0436	28.0481	9.0838	9.1994	6.8557
Muc13	mucin 13, epithelial transmembrane	1.8664	0.000238	0.0091	86.6175	95.3768	69.5803	26.1493	18.0367	22.7895
Fam78a	family with sequence similarity 78, member A	1.8621	0.00102	0.0139	7.1541	6.8495	4.1244	0.6286	1.4113	0.7384
Bahcc1	BAH domain and coiled-coil containing 1	1.8617	8.47e-06	0.0028	4.1688	3.7611	3.146	0.3198	0.2934	0.245
Hcar2	hydroxycarboxylic acid receptor 2	1.8563	0.0004	0.0102	3.9368	2.7232	1.9202	0.0223	0.1062	0
Rbm47	RNA binding motif protein 47	1.8554	0.00012	0.0071	5.0242	3.2852	3.1724	0.3245	0.3163	0.3039
Il12a	interleukin 12a	1.8485	0.00107	0.0141	5.876	6.3738	3.1324	0.4589	0.7275	0.7801
Pik3r5	phosphoinositide-3-kinase regulatory subunit 5	1.8466	0.00303	0.0225	7.865	4.6813	3.6201	0.3643	1.2902	0.6008
Grap	GRB2-related adaptor protein	1.8435	0.00727	0.0366	5.1713	3.1581	1.1829	0	0.0893	0.1125
Cd28	CD28 antigen	1.8426	0.00174	0.0173	4.7063	3.0753	1.7676	0.0284	0.2252	0.1072
Pomgnt2	protein O-linked mannose beta 1,4-N-acetylglucosaminyltransferase 2	1.8408	0.00494	0.0291	7.8173	5.9724	3.6734	0.6816	1.7241	0.3646
Fcgrt	Fc receptor, IgG, alpha chain transporter	1.8402	0.000113	0.0069	3.4203	2.8856	2.0062	0.0333	0.0887	0
Prom1	prominin 1	1.8397	0.000805	0.0129	4.2264	2.3473	1.8815	0.0644	0.0327	0
Mefv	Mediterranean fever	1.8359	6.39e-05	0.006	3.4143	2.3017	2.2092	0.0135	0	0.0144
Ly6c1	lymphocyte antigen 6 complex, locus C1	1.8344	0.0031	0.0227	139.016	114.418	62.1324	25.1223	26.6019	30.1991
Shmt1	serine hydroxymethyltransferase 1 (soluble)	1.8342	0.000412	0.0102	38.1399	47.9742	30.015	10.4947	11.1764	8.3699
Npm3	nucleoplasmin 3	1.8327	0.00194	0.0181	94.1465	100.679	53.9177	25.9101	21.9651	18.0206
Grk3	G protein-coupled receptor kinase 3	1.8319	0.000409	0.0102	4.6791	3.4942	3.3418	0.0463	0.5785	0.4871
Tfap4	transcription factor AP4	1.8253	0.000374	0.01	19.6466	22.0012	13.1439	4.6229	4.1459	4.216
Sept6	septin 6	1.8129	0.00177	0.0174	12.1551	11.6112	6.5246	2.7634	2.0066	1.5438
Ifi205	interferon activated gene 205	1.8116	0.00285	0.0218	1.4068	2.9905	4.3942	0.0512	0.0108	0.1274
Phf11b	PHD finger protein 11B	1.8093	0.00204	0.0186	1.3966	2.8601	4.0731	0.0096	0.0305	0.048
Cd1d1	CD1d1 antigen	1.806	0.000582	0.0114	12.1522	12.0933	7.7814	2.4648	1.7315	2.7374
Sla2	Src-like-adaptor 2	1.8057	0.00142	0.0159	2.8471	4.2836	1.7727	0	0.2748	0.0348
Flt3	FMS-like tyrosine kinase 3	1.8048	0.00171	0.0172	4.2246	1.5471	2.3102	0.0113	0.0213	0
Clybl	citrate lyase beta like	1.8012	0.00126	0.0152	16.2399	15.7619	8.862	3.5987	3.0717	2.5956
Zfp385a	zinc finger protein 385A	1.7964	0.00147	0.0162	15.3056	17.0929	10.0119	2.2665	3.8273	3.916
Cttnbp2nl	CTTNBP2 N-terminal like	1.7915	0.000615	0.0117	3.8567	1.7676	2.4626	0.017	0.0807	0.0208
Parp8	poly (ADP-ribose) polymerase family, member 8	1.7915	0.00336	0.0238	16.5032	14.6904	7.2096	2.5353	3.2965	2.5779
Pram1	PML-RAR alpha-regulated adaptor molecule 1	1.7908	0.000303	0.0096	3.9221	3.3486	3.3165	0.0001	0.4982	0.4886
Gm28048	predicted gene, 28048	1.784	0.0107	0.0469	17.8746	16.1538	9.1353	5.012	4.197	1.5717
Cd302	CD302 antigen	1.7783	3.81e-05	0.0051	2.3691	2.2234	3.1693	0	0.1219	0
Msrb1	methionine sulfoxide reductase B1	1.7773	0.00115	0.0146	114.348	94.2738	61.4637	24.0611	27.4232	22.929
Limd2	LIM domain containing 2	1.7767	0.0106	0.0467	134.135	118.466	51.4246	23.7444	34.6816	22.8309
Pdgfrb	platelet derived growth factor receptor, beta polypeptide	1.774	0.0103	0.0459	3.5964	4.4036	0.9219	0.0529	0.0565	0.0727
Mif	macrophage migration inhibitory factor (glycosylation-inhibiting factor)	1.7733	0.00172	0.0172	517.197	479.402	272.701	108.347	125.866	121.96
Plaur	plasminogen activator, urokinase receptor	1.7721	0.00147	0.0162	28.5853	22.1489	21.8312	5.392	9.4606	4.8687
Kcnk13	potassium channel, subfamily K, member 13	1.7629	9.14e-05	0.0068	2.9922	2.5592	1.7883	0.0136	0	0
Gsdmd	gasdermin D	1.7595	0.000407	0.0102	24.9632	21.1414	15.332	5.4655	5.7109	4.5756
Gsr	glutathione reductase	1.7576	0.000701	0.0122	78.1594	81.9243	55.9874	15.9017	23.6829	22.1937
Tspan17	tetraspanin 17	1.7539	0.00413	0.0265	6.5006	5.1325	2.3546	0.4634	0.8278	0.5036
Lrrc42	leucine rich repeat containing 42	1.7485	0.00119	0.0148	5.5186	6.0628	2.9468	0.6434	0.5931	0.8294
Irf5	interferon regulatory factor 5	1.7467	7.92e-05	0.0065	27.1091	22.6765	19.3648	5.7369	6.7002	5.9127
Mybl2	myeloblastosis oncogene-like 2	1.7446	0.000109	0.0069	27.5897	31.1651	25.3253	6.7168	9.3663	7.043
Tnip3	TNFAIP3 interacting protein 3	1.7418	0.0104	0.0462	15.8017	13.4525	9.587	1.7598	6.1264	2.4936
Rogdi	rogdi homolog	1.7353	0.000944	0.0135	58.6736	53.5276	32.9275	13.4791	13.0042	13.7522
Tfrc	transferrin receptor	1.7334	0.00201	0.0185	42.7458	50.959	29.6283	13.8852	8.4054	12.5266
Fgd4	FYVE, RhoGEF and PH domain containing 4	1.7328	0.00607	0.0328	4.818	4.7706	1.7299	0.6435	0.349	0.1258
Galr3	galanin receptor 3	1.7292	0.000632	0.0118	3.0953	4.1766	2.2301	0.29	0.0493	0.3882
Adap1	ArfGAP with dual PH domains 1	1.7253	0.000638	0.0118	4.7401	4.2879	2.5146	0.5186	0.4982	0.2971
Dkkl1	dickkopf-like 1	1.7251	0.0066	0.0346	4.468	5.1557	2.179	0.0774	0.3376	1.0549
Dnase2b	deoxyribonuclease II beta	-1.7453	0.00147	0.0162	2.7512	3.3105	6.1296	15.3929	14.8262	15.7436
Neb	nebulin	-1.7629	0.000486	0.0109	0.6307	0.8944	1.0664	4.6351	7.2685	4.3546
Otop1	otopetrin 1	-1.7716	0.00102	0.0139	8.3799	8.5474	14.1846	33.9682	33.0332	44.4821
Pdgfa	platelet derived growth factor, alpha	-1.8074	0.000498	0.011	2.2654	2.4714	3.6674	10.1395	15.337	11.4652
Ahnak2	AHNAK nucleoprotein 2	-1.819	0.00401	0.026	3.6033	3.9892	8.7244	17.0834	19.9057	24.9485
Hrh4	histamine receptor H4	-1.8592	0.000266	0.0093	7.4731	6.7056	4.5018	26.5512	22.2032	25.8334
A4galt	alpha 1,4-galactosyltransferase	-1.9226	0.00946	0.0433	1.0497	0.478	1.488	5.1183	12.4941	3.9743
Samd13	sterile alpha motif domain containing 13	-1.939	0.00164	0.0169	6.7091	4.3428	9.3213	29.2552	33.303	22.0924
Speg	SPEG complex locus	-1.9402	0.000964	0.0136	1.6997	2.083	2.3386	11.099	14.7373	7.2484
Kcne3	potassium voltage-gated channel, Isk-related subfamily, gene 3	-1.9567	0.00561	0.0313	22.9477	19.5073	43.3698	105.338	151.16	77.766
Fblim1	filamin binding LIM protein 1	-1.9722	3.62e-06	0.0025	4.9197	4.5954	5.6734	23.0675	21.5057	23.6521
Chad	chondroadherin	-2.0021	6.26e-05	0.0059	0.4877	0.5674	1.117	5.6589	5.982	5.8251
Rec8	REC8 meiotic recombination protein	-2.0374	0.000612	0.0116	5.0579	6.9142	7.6361	34.2596	21.5096	35.085
Prnp	prion protein	-2.0381	0.0101	0.0452	124.776	120.358	96.4647	459.881	253.55	877.458
Pros1	protein S (alpha)	-2.074	0.000318	0.0096	4.0842	3.2811	4.1091	15.6741	26.4273	17.1511
Tmem233	transmembrane protein 233	-2.131	7.12e-06	0.0028	0.7807	1.1348	0.9222	6.7959	7.4607	8.3107
Grm6	glutamate receptor, metabotropic 6	-2.233	0.00373	0.0251	5.5888	7.3746	14.5302	49.5303	30.2912	55.308
Cdh2	cadherin 2	-2.2457	4.82e-05	0.0055	0.3353	0.4231	0.9452	6.2831	6.159	6.5625
Sgce	sarcoglycan, epsilon	-2.2751	0.00101	0.0138	0.9254	0.2546	1.0955	6.4495	10.6428	5.6186
Rpp25	ribonuclease P/MRP 25 subunit	-2.3212	0.000527	0.0112	1.9881	2.6996	3.8405	19.167	22.5011	13.0902
Cacnb4	calcium channel, voltage-dependent, beta 4 subunit	-2.3866	0.00562	0.0313	1.6348	0.1222	0.1674	10.9688	7.0066	4.1509
Cd59a	CD59a antigen	-2.4854	0.00111	0.0144	3.9217	1.9257	5.1884	24.969	30.1613	18.3384
Pdzk1ip1	PDZK1 interacting protein 1	-2.7518	0.00425	0.027	4.5106	3.6836	7.3811	18.8177	53.4741	60.2257
Cpeb1	cytoplasmic polyadenylation element binding protein 1	-2.7707	0.000254	0.0093	3.6205	2.8667	6.5594	32.6264	38.2903	31.4905
Ccnd1	cyclin D1	-2.7805	0.00821	0.0394	2.1622	3.8459	2.8507	10.0517	50.1032	32.8859
Nras	neuroblastoma ras oncogene	-2.9449	8.48e-06	0.0028	50.3298	47.6805	51.2279	354.369	479.222	348.115
AI593442	expressed sequence AI593442	-2.9631	1.57e-05	0.0037	1.4664	1.1328	1.6401	19.8635	14.2314	19.7233
Tspan8	tetraspanin 8	-3.0047	3.11e-05	0.0049	0.9194	0.5434	1.2632	13.1492	12.5443	17.0881
Cadm1	cell adhesion molecule 1	-3.038	1.16e-05	0.0033	12.1411	9.6434	13.4303	116.738	90.1356	103.231
