# Supplementary material for: Targeted Inhibition of the NUP98-NSD1 Fusion Oncogene in Acute Myeloid Leukemia
Source: Cancers (Basel). 2020 Sep 26;12(10):2766. doi: 10.3390/cancers12102766 (PMC7600396; doi:10.3390/cancers12102766)
Supplement: Supplementary file 1 [file cancers-12-02766-s001.zip › Supplementary table S7 Top pathways regulated by NRASG12D.xlsx]

## Sheet: Sheet1
Supplementary Table S7: Top 39 pathways regulated by NRASG12D from GO pathway analysis between NUP98-NSD1+NRASG12D versus NRASG12D.
Annotation Cluster 1	Enrichment Score: 8.463636675431406						CATEGORY
Category	Term								Genes
GOTERM_BP_FAT	GO:0006952~defense response						INFLAMMATION		IFIH1, CCL3, FGR, C3, FCNB, CXCL2, PGLYRP1, TLR2, BNIP3, NLRX1, ITGB2, TLR4, CXCL10, TNFRSF1A, NLRC4, TNFRSF1B, NOD1, MEFV, PYCARD, NOS2, TBKBP1, DHX58, FN1, LYZ2, LYZ1, C5AR1, NGP, NCF1, HCK, CAMP, TLR13, SAMHD1, FCGR1, FCGR3, LSP1, ITGB2L, LYST, CD14
GOTERM_BP_FAT	GO:0009611~response to wounding						INFLAMMATION		CCL3, C3, F13A1, FCNB, CXCL2, TLR2, ITGB2, TLR4, CXCL10, ARG1, TNFRSF1A, NLRC4, TNFRSF1B, MEFV, MAP3K1, PYCARD, NOS2, FN1, GATM, NCF1, TLR13, EVL, F7, FCGR1, FCGR3, PLAUR, ITGB2L, LYST, CD81, CD14
GOTERM_BP_FAT	GO:0006954~inflammatory response						INFLAMMATION		CCL3, C3, NCF1, TLR13, FCNB, CXCL2, TLR2, ITGB2, TLR4, FCGR1, FCGR3, CXCL10, TNFRSF1A, TNFRSF1B, ITGB2L, NLRC4, MEFV, PYCARD, NOS2, CD14, FN1
Annotation Cluster 2	Enrichment Score: 7.943431272258157
Category	Term								Genes
GOTERM_BP_FAT	GO:0006952~defense response						INFLAMMATION		IFIH1, CCL3, FGR, C3, FCNB, CXCL2, PGLYRP1, TLR2, BNIP3, NLRX1, ITGB2, TLR4, CXCL10, TNFRSF1A, NLRC4, TNFRSF1B, NOD1, MEFV, PYCARD, NOS2, TBKBP1, DHX58, FN1, LYZ2, LYZ1, C5AR1, NGP, NCF1, HCK, CAMP, TLR13, SAMHD1, FCGR1, FCGR3, LSP1, ITGB2L, LYST, CD14
GOTERM_BP_FAT	GO:0042742~defense response to bacterium						INFLAMMATION		LYZ2, LYZ1, C5AR1, NGP, FGR, NCF1, HCK, CAMP, PGLYRP1, TLR2, TLR4, FCGR1, TNFRSF1A, NLRC4, NOD1, LYST, NOS2
GOTERM_BP_FAT	GO:0009617~response to bacterium						INFLAMMATION		LYZ2, LYZ1, C5AR1, NGP, FGR, NCF1, HCK, CAMP, PGLYRP1, TLR2, TLR4, FCGR1, TNFRSF1A, NLRC4, NOD1, LYST, NOS2, CD14
GOTERM_BP_FAT	GO:0050830~defense response to Gram-positive bacterium						INFLAMMATION		LYZ2, LYZ1, C5AR1, NOD1, FGR, NCF1, HCK, TLR2
Annotation Cluster 3	Enrichment Score: 4.368565321720674
Category	Term								Genes
GOTERM_BP_FAT	GO:0010324~membrane invagination						transport		LY75, CAV2, MSR1, HCK, SORL1, NOSTRIN, ITSN1, SIRPA, FCGR1, FCGR3, NRAS, ADRB2, APP, LRP1, DOCK1, RIN2, SORT1, EHD1
GOTERM_BP_FAT	GO:0006897~endocytosis						transport		LY75, CAV2, MSR1, HCK, SORL1, NOSTRIN, ITSN1, SIRPA, FCGR1, FCGR3, NRAS, ADRB2, APP, LRP1, DOCK1, RIN2, SORT1, EHD1
GOTERM_BP_FAT	GO:0016044~membrane organization						transport		LY75, CAV2, MSR1, HCK, SORL1, BNIP3, NOSTRIN, ITSN1, SIRPA, FCGR1, FCGR3, NRAS, ADRB2, APP, LRP1, DOCK1, RIN2, SORT1, EHD1
GOTERM_BP_FAT	GO:0016192~vesicle-mediated transport						transport		LY75, CAV2, FAM160A2, AP1M2, MSR1, HCK, SORL1, NOSTRIN, ITSN1, SIRPA, FCGR1, FLNA, FCGR3, NRAS, ADRB2, APP, LRP1, DOCK1, RIN2, SORT1, EHD1
Annotation Cluster 4	Enrichment Score: 3.991267843105812
Category	Term								Genes
GOTERM_BP_FAT	GO:0006935~chemotaxis						migration		CCL3, C5AR1, S100A8, CYSLTR1, CXCL2, S100A9, FPR1, ITGA1, CCL9, CXCR2, ITGB2, ITGAM, CXCL10, FCGR3, LSP1, LYST
GOTERM_BP_FAT	GO:0042330~taxis						migration		CCL3, C5AR1, S100A8, CYSLTR1, CXCL2, S100A9, FPR1, ITGA1, CCL9, CXCR2, ITGB2, ITGAM, CXCL10, FCGR3, LSP1, LYST
GOTERM_BP_FAT	GO:0060326~cell chemotaxis						migration		C5AR1, LYST, CXCL2, S100A9, ITGA1, ITGB2, ITGAM, FCGR3
GOTERM_BP_FAT	GO:0030595~leukocyte chemotaxis						migration		C5AR1, LYST, CXCL2, S100A9, ITGA1, ITGB2, ITGAM, FCGR3
GOTERM_BP_FAT	GO:0007626~locomotory behavior						migration		CCL3, C5AR1, CYSLTR1, S100A8, S100A9, CXCL2, FPR1, ATP1A3, ITGA1, CCL9, CXCR2, ITGB2, ITGAM, FCGR3, CXCL10, LSP1, APP, EPS8, LYST
GOTERM_BP_FAT	GO:0030593~neutrophil chemotaxis						migration		C5AR1, CXCL2, ITGA1, ITGB2, ITGAM, FCGR3
GOTERM_BP_FAT	GO:0050900~leukocyte migration						migration		C5AR1, LYST, CXCL2, S100A9, ITGA1, ITGB2, ITGAM, FCGR3
GOTERM_BP_FAT	GO:0007610~behavior						migration		CCL3, C5AR1, CYSLTR1, S100A8, IL18, S100A9, CXCL2, FPR1, ATP1A3, CCL9, ITGA1, CXCR2, ITGB2, ITGAM, FCGR3, CXCL10, LSP1, NRAS, APP, GNAQ, EPS8, LYST
GOTERM_BP_FAT	GO:0006928~cell motion						migration		FLT1, C5AR1, MAP2K1, S100A9, CXCL2, ATP1A3, ITGA1, EVL, ITGB2, SIRPA, ITGAM, DSTN, FCGR3, ALCAM, HOXA1, APP, DOCK1, LYST, ST14, B3GNT2
GOTERM_BP_FAT	GO:0045123~cellular extravasation						migration		ITGA1, ITGB2, ITGAM
GOTERM_BP_FAT	GO:0048870~cell motility						migration		C5AR1, FLT1, MAP2K1, CXCL2, S100A9, ATP1A3, ITGA1, ITGB2, ITGAM, FCGR3, DOCK1, LYST, ST14
GOTERM_BP_FAT	GO:0051674~localization of cell						migration		C5AR1, FLT1, MAP2K1, CXCL2, S100A9, ATP1A3, ITGA1, ITGB2, ITGAM, FCGR3, DOCK1, LYST, ST14
GOTERM_BP_FAT	GO:0016477~cell migration						migration		DOCK1, FLT1, C5AR1, LYST, CXCL2, ST14, S100A9, ITGA1, ITGB2, ITGAM, FCGR3
Annotation Cluster 5	Enrichment Score: 3.248333394762941
Category	Term								Genes
GOTERM_BP_FAT	GO:0006006~glucose metabolic process						Metabolism		PDK1, TPI1, ATF3, GBE1, PFKL, PYGL, HK3, PGM1, GYS1, PGAM1, PGK1, GPI1, FABP5, ENO1
GOTERM_BP_FAT	GO:0019318~hexose metabolic process						Metabolism		PDK1, PFKL, PGAM1, MAN1C1, GPI1, TPI1, ATF3, GBE1, PYGL, HK3, PGM1, GYS1, PGK1, FABP5, ENO1
GOTERM_BP_FAT	GO:0005996~monosaccharide metabolic process						Metabolism		PDK1, PFKL, PGAM1, MAN1C1, GPI1, TPI1, ATF3, GBE1, UGT1A7C, PYGL, UGT1A6A, HK3, PGM1, GYS1, PGK1, FABP5, ENO1
GOTERM_BP_FAT	GO:0006091~generation of precursor metabolites and energy						Metabolism		TCIRG1, PFKL, PGAM1, ATP6V1B2, GPI1, ATP6V0C, ATP6V1A, CYBB, TPI1, SLC25A13, GBE1, PYGL, HK3, GYS1, PGK1, GLRX, ENO1
GOTERM_BP_FAT	GO:0006096~glycolysis						Metabolism		TPI1, PFKL, HK3, PGAM1, PGK1, GPI1, ENO1
GOTERM_BP_FAT	GO:0006007~glucose catabolic process						Metabolism		TPI1, PFKL, HK3, PGAM1, PGK1, GPI1, ENO1
GOTERM_BP_FAT	GO:0019320~hexose catabolic process						Metabolism		TPI1, PFKL, HK3, PGAM1, PGK1, GPI1, ENO1
GOTERM_BP_FAT	GO:0046365~monosaccharide catabolic process						Metabolism		TPI1, PFKL, HK3, PGAM1, PGK1, GPI1, ENO1
GOTERM_BP_FAT	GO:0044275~cellular carbohydrate catabolic process						Metabolism		TPI1, PFKL, HK3, PGAM1, PGK1, GPI1, ENO1
GOTERM_BP_FAT	GO:0016052~carbohydrate catabolic process						Metabolism		TPI1, PFKL, HK3, PGAM1, PGLYRP1, PGK1, GPI1, ENO1
GOTERM_BP_FAT	GO:0046164~alcohol catabolic process						Metabolism		TPI1, PFKL, HK3, PGAM1, PGK1, GPI1, ENO1
Annotation Cluster 6	Enrichment Score: 2.2743313353646997
Category	Term								Genes
GOTERM_BP_FAT	GO:0001525~angiogenesis						angiogenesis		ARHGAP22, NOTCH1, ACVRL1, FLT1, ANG, IL18, MMP19, PLXND1, ARHGAP24, GPI1, ANXA2
GOTERM_BP_FAT	GO:0001944~vasculature development						angiogenesis		ARHGAP22, NOTCH1, FLT1, ACVRL1, MAP2K1, ID1, ANG, IL18, MMP19, NOS2, ARHGAP24, PLXND1, GPI1, ANXA2
GOTERM_BP_FAT	GO:0048514~blood vessel morphogenesis						angiogenesis		ARHGAP22, NOTCH1, ACVRL1, FLT1, ANG, IL18, MMP19, NOS2, PLXND1, ARHGAP24, GPI1, ANXA2
GOTERM_BP_FAT	GO:0001568~blood vessel development						angiogenesis		ARHGAP22, NOTCH1, FLT1, ACVRL1, MAP2K1, ANG, IL18, MMP19, NOS2, ARHGAP24, PLXND1, GPI1, ANXA2
Annotation Cluster 7	Enrichment Score: 2.2286371158167797
Category	Term								Genes
GOTERM_BP_FAT	GO:0050727~regulation of inflammatory response						INFLAMMATION		TNFRSF1A, ADRB2, TNFRSF1B, UACA, C3, AOAH, FCGR1, CD28, FCGR3
GOTERM_BP_FAT	GO:0032101~regulation of response to external stimulus						INFLAMMATION		TNFRSF1A, ADRB2, TNFRSF1B, UACA, C3, AOAH, TLR4, FCGR1, CD28, FCGR3, ANXA2
GOTERM_BP_FAT	GO:0050728~negative regulation of inflammatory response						INFLAMMATION		ADRB2, TNFRSF1B, UACA, AOAH
GOTERM_BP_FAT	GO:0031348~negative regulation of defense response						INFLAMMATION		ADRB2, TNFRSF1B, UACA, AOAH
GOTERM_BP_FAT	GO:0032102~negative regulation of response to external stimulus						INFLAMMATION		ADRB2, TNFRSF1B, UACA, AOAH
GOTERM_BP_FAT	GO:0048585~negative regulation of response to stimulus						INFLAMMATION		ADRB2, TNFRSF1B, UACA, AOAH
